# Supplementary material for: 5-(4-Chloro­phen­yl)-1-cyclo­propyl-2-(2-fluoro­phen­yl)-3-phenyl­pentane-1,5-dione
Source: Acta Crystallogr Sect E Struct Rep Online. 2013 Jan 19;69(Pt 2):o252. doi: 10.1107/S1600536813001074 (PMC3569784; doi:10.1107/S1600536813001074)
Supplement: Supplementary file 2 [file e-69-0o252-Isup2.hkl]

#
# h,k,l, Fc-squared, Fo-squared, sigma(Fo-squared) and status flag
#
data_I
_shelx_title ' CY14 in C2/c'
_shelx_refln_list_code          4
_shelx_F_calc_maximum      529.56
_exptl_crystal_F_000      1760.00
_reflns_d_resolution_high  0.7490
 
loop_
 _symmetry_equiv_pos_as_xyz
 'x, y, z'
 '-x, y, -z+1/2'
 'x+1/2, y+1/2, z'
 '-x+1/2, y+1/2, -z+1/2'
 '-x, -y, -z'
 'x, -y, z-1/2'
 '-x+1/2, -y+1/2, -z'
 'x+1/2, -y+1/2, z-1/2'
 
_cell_length_a    43.0465
_cell_length_b     5.7257
_cell_length_c    18.2828
_cell_angle_alpha  90.000
_cell_angle_beta  109.103
_cell_angle_gamma  90.000
 
_shelx_F_squared_multiplier     1.000
 
loop_
 _refln_index_h
 _refln_index_k
 _refln_index_l
 _refln_F_squared_calc
 _refln_F_squared_meas
 _refln_F_squared_sigma
 _refln_observed_status
   4   0   0    25587.55    23415.00    368.23 o
   6   0   0    14902.69    14561.41    226.75 o
   8   0   0     2701.88     2645.25     44.35 o
  10   0   0    15788.65    15279.33    272.91 o
  12   0   0     1358.24     1267.93     24.12 o
  14   0   0    33313.50    31795.00    406.48 o
  16   0   0     2935.20     2980.24     42.88 o
  18   0   0     4616.96     4806.15     66.52 o
  20   0   0    24413.38    26292.49    287.78 o
  22   0   0     7773.57     8166.90     93.57 o
  24   0   0     3402.35     3447.09     42.94 o
  26   0   0     7144.32     7057.83    110.85 o
  28   0   0      545.70      490.60     10.86 o
  30   0   0      480.85      490.02     13.11 o
  32   0   0      301.61      306.45     10.01 o
  34   0   0      452.88      496.66     15.65 o
  36   0   0        6.18        0.49      5.60 o
  38   0   0      175.64      227.54     11.33 o
  40   0   0     1720.36     1591.81     32.77 o
  42   0   0      897.57      865.09     28.95 o
  44   0   0        7.36       33.16      7.18 o
  46   0   0        3.64       24.14     10.36 o
  48   0   0      231.11      190.71     16.83 o
  50   0   0        3.46       25.99     10.92 o
  52   0   0      796.27      837.17     32.04 o
  54   0   0       63.49       72.78     20.47 o
   1   1   0       40.87       14.08      1.26 o
   3   1   0     2536.00     2546.37     28.91 o
   5   1   0     2081.49     2104.13     22.07 o
   7   1   0    54436.23    49653.25    481.38 o
   9   1   0     4530.21     4825.97     70.95 o
  11   1   0     6490.55     6356.32     71.82 o
  13   1   0     1930.50     1870.82     23.84 o
  15   1   0     2620.10     2625.78     32.36 o
  17   1   0     4321.89     4571.76     54.20 o
  19   1   0    11999.05    11975.80    134.25 o
  21   1   0    11322.01    11631.18    184.16 o
  23   1   0      429.25      438.19      9.69 o
  25   1   0      980.66     1028.81     16.87 o
  27   1   0     1157.56     1145.05     27.25 o
  29   1   0       38.06       34.71      2.96 o
  31   1   0      445.72      430.11     10.94 o
  33   1   0      243.78      255.58      7.60 o
  35   1   0       45.63       41.78      4.66 o
  37   1   0     1391.88     1361.07     19.74 o
  39   1   0       72.54       60.85      6.45 o
  41   1   0       22.16       10.79      5.11 o
  43   1   0        8.36       -4.69      4.71 o
  45   1   0      145.81      170.43      8.92 o
  47   1   0        1.76        2.70      5.63 o
  49   1   0       32.74       48.61      7.29 o
  51   1   0       81.46      121.28      9.26 o
  53   1   0        0.00        5.69      9.65 o
   0   2   0     3679.90     3763.34     51.10 o
   2   2   0     2853.35     2853.86     28.12 o
   4   2   0    15551.95    16125.46    144.73 o
   6   2   0      575.47      578.29      7.74 o
   8   2   0    11351.63    11667.25    105.64 o
  10   2   0      520.33      752.83     10.43 o
  12   2   0      501.80      473.24      8.37 o
  14   2   0     3126.81     3605.14     45.63 o
  16   2   0     3215.36     3408.16     36.64 o
  18   2   0     2808.88     2621.18     33.79 o
  20   2   0       35.46       68.35      4.33 o
  22   2   0     1487.12     1412.89     21.48 o
  24   2   0     4864.26     4578.29     56.46 o
  26   2   0      419.07      420.73     10.69 o
  28   2   0      319.35      293.39      9.85 o
  30   2   0      180.49      172.16      7.51 o
  32   2   0       18.12       13.85      4.90 o
  34   2   0      247.12      209.02      8.23 o
  36   2   0      631.06      663.42     16.44 o
  38   2   0     2186.94     2051.83     30.52 o
  40   2   0      131.39      158.12      7.94 o
  42   2   0        5.90       10.80      5.43 o
  44   2   0        6.72        8.06      6.47 o
  46   2   0      126.19      145.45     10.24 o
  48   2   0       23.89       19.40      6.66 o
  50   2   0       33.71       41.65      7.43 o
  52   2   0       26.73       35.25     11.26 o
   1   3   0     2013.41     2127.35     22.85 o
   3   3   0      854.50     1254.66     15.24 o
   5   3   0       40.62       63.99      3.86 o
   7   3   0      369.48      413.22      8.58 o
   9   3   0     1123.78     1079.48     13.77 o
  11   3   0      264.98      389.81      9.19 o
  13   3   0     1024.14     1001.15     14.14 o
  15   3   0     1337.06     1297.07     17.24 o
  17   3   0     1032.01     1100.52     15.60 o
  19   3   0      822.51      767.85     13.51 o
  21   3   0        0.05       -1.14      2.91 o
  23   3   0       15.96       25.35      4.49 o
  25   3   0      259.68      242.83     15.25 o
  27   3   0       53.37       52.38      6.24 o
  29   3   0       23.19       23.75      4.70 o
  31   3   0       37.52       32.43      5.28 o
  33   3   0       96.64       82.34      6.82 o
  35   3   0       14.39       12.47      5.28 o
  37   3   0      156.94      162.05      9.16 o
  39   3   0      373.54      371.48     17.73 o
  41   3   0       73.97       85.36      7.99 o
  43   3   0       16.66       24.27      6.82 o
  45   3   0      124.82      139.88     12.53 o
  47   3   0       14.45        8.81     11.73 o
  49   3   0       31.33       47.76     15.92 o
   0   4   0      130.30      123.15      7.42 o
   2   4   0       52.28       83.38      4.44 o
   4   4   0      130.44       88.37      3.78 o
   6   4   0       99.55      138.11      6.19 o
   8   4   0      765.39      729.50     11.66 o
  10   4   0     1283.22     1306.84     17.13 o
  12   4   0     1203.60     1203.03     17.79 o
  14   4   0     1764.45     1781.60     23.25 o
  16   4   0     1859.31     1872.63     27.70 o
  18   4   0      797.01      746.22     18.38 o
  20   4   0      529.37      529.36     16.80 o
  22   4   0       16.87       31.34      9.53 o
  24   4   0      696.81      646.34     31.73 o
  26   4   0      168.67      164.51     10.60 o
  28   4   0        0.48       -0.76      5.96 o
  30   4   0      117.89       95.15      9.24 o
  32   4   0      189.61      170.48     13.42 o
  34   4   0      185.71      207.36     13.00 o
  36   4   0        0.14       -6.10      9.48 o
  38   4   0       56.78       36.79      7.35 o
  40   4   0        1.49       -2.63      6.25 o
  42   4   0       96.30      106.51      9.85 o
  44   4   0       17.58        5.53     11.49 o
  46   4   0        0.22       -8.74      8.74 o
   1   5   0      626.27      656.72     14.97 o
   3   5   0      760.81      724.12     14.20 o
   5   5   0      689.40      716.84     14.20 o
   7   5   0     1481.71     1369.02     21.05 o
   9   5   0        5.14        3.41      5.18 o
  11   5   0      414.21      457.37     13.17 o
  13   5   0      286.92      244.52      9.69 o
  15   5   0       51.43       45.21      6.22 o
  17   5   0      205.03      175.72     11.20 o
  19   5   0        1.87        6.70      9.14 o
  21   5   0       11.41       15.16      7.35 o
  23   5   0      132.84      166.02     14.47 o
  25   5   0      149.03      150.51     15.99 o
  27   5   0       14.32       16.11      7.88 o
  29   5   0        7.31       -3.68      7.35 o
  31   5   0        1.59       -5.96      7.35 o
  33   5   0       29.29       32.69      8.73 o
  35   5   0       48.05       21.61      8.73 o
  37   5   0       45.28       44.62     10.27 o
  39   5   0        8.12        4.55      8.88 o
  41   5   0       20.53       11.72     10.36 o
   0   6   0       77.23       64.66     10.36 o
   2   6   0      327.07      350.56     12.77 o
   4   6   0      627.95      698.71     19.55 o
   6   6   0      259.62      243.29     10.97 o
   8   6   0      164.72      173.04     11.49 o
  10   6   0      237.27      195.60     10.14 o
  12   6   0       13.09        2.39      7.18 o
  14   6   0       41.40       57.48      9.00 o
  16   6   0       72.90       91.42     17.26 o
  18   6   0       24.43       15.46      7.88 o
  20   6   0       35.99       39.48     11.45 o
  22   6   0        6.76        7.56      8.03 o
  24   6   0       61.15       71.41     12.65 o
  26   6   0        3.32       -7.79     13.63 o
  28   6   0        0.82       -5.78      7.88 o
  30   6   0        2.11       -7.96      8.73 o
  32   6   0       23.47       40.94     15.92 o
   1   7   0        6.34        5.96      6.48 o
   3   7   0        1.71       -5.63      7.88 o
   5   7   0       24.71       11.70      6.48 o
   7   7   0        2.77       14.40      7.88 o
   9   7   0       46.58       63.56     10.01 o
  11   7   0       69.35       80.26     10.50 o
  13   7   0        4.54       21.23      9.29 o
  15   7   0       72.22       91.24     11.20 o
  17   7   0        0.24        7.87     13.65 o
  19   7   0       12.18       15.92     15.92 o
  21   7   0       17.37       13.65     15.92 o
 -53   1   1        0.03       -2.38     16.59 o
 -51   1   1       35.11       42.19      7.48 o
 -49   1   1       49.55       50.79      7.29 o
 -47   1   1       11.08       19.56      6.16 o
 -45   1   1       64.70       55.69      6.66 o
 -43   1   1        6.21       13.72      5.55 o
 -41   1   1      883.83      755.31     16.59 o
 -39   1   1       50.84       58.70      6.16 o
 -37   1   1      319.05      267.64      8.30 o
 -35   1   1      160.10      179.81      7.10 o
 -33   1   1      219.82      182.42      7.12 o
 -31   1   1      655.40      617.45     12.00 o
 -29   1   1        5.48        3.25      2.83 o
 -27   1   1     1014.34     1144.19     14.24 o
 -25   1   1        9.89       12.95      2.71 o
 -23   1   1        5.34        2.27      2.88 o
 -21   1   1      670.62      652.24      9.59 o
 -19   1   1      278.54      273.51      6.68 o
 -17   1   1     1931.59     1965.08     25.78 o
 -15   1   1        0.08       -1.90      1.97 o
 -13   1   1      488.08      579.84      9.35 o
 -11   1   1     3075.34     3116.78     45.11 o
  -9   1   1     2211.59     2219.52     51.82 o
  -7   1   1    28541.51    28067.08    270.82 o
  -5   1   1     1826.60     1827.08     16.04 o
  -3   1   1    95870.38    80226.32   1455.93 o
  -1   1   1      374.60      367.42      5.25 o
   1   1   1    27155.13    25809.79    250.45 o
   3   1   1    13652.69    14494.73    130.05 o
   5   1   1      663.55      674.31      9.66 o
   7   1   1    46664.21    44176.34    394.82 o
   9   1   1     1955.84     1688.56     17.11 o
  11   1   1    19519.24    19777.21    216.36 o
  13   1   1       66.16       86.83      7.06 o
  15   1   1      115.92      131.20      4.77 o
  17   1   1    13221.89    13534.52    150.46 o
  19   1   1     9081.03     9464.42    107.32 o
  21   1   1     2822.20     2926.72     37.18 o
  23   1   1       45.14       46.20      4.16 o
  25   1   1      427.41      491.08     11.29 o
  27   1   1       15.22       15.62      3.61 o
  29   1   1       54.51       51.67      4.43 o
  31   1   1      973.18      891.63     14.08 o
  33   1   1      104.52      105.95      5.76 o
  35   1   1     1149.96     1062.47     16.39 o
  37   1   1       19.86       14.02      4.19 o
  39   1   1      211.47      175.29      8.50 o
  41   1   1        2.06        7.91      5.57 o
  43   1   1        8.93       19.73      5.55 o
  45   1   1       51.28       64.68      7.29 o
  47   1   1       19.61       21.83      6.58 o
  49   1   1      101.30       99.81      8.86 o
  51   1   1       92.39      121.13     12.22 o
 -52   2   1        0.03       -3.51     13.65 o
 -50   2   1       10.27        3.16      6.00 o
 -48   2   1       69.79       76.22      8.23 o
 -46   2   1      148.44      165.12      9.40 o
 -44   2   1      219.44      190.31      9.52 o
 -42   2   1      268.81      290.18     11.69 o
 -40   2   1      282.24      309.33     10.54 o
 -38   2   1      275.78      256.10      9.40 o
 -36   2   1      415.76      380.83     10.62 o
 -34   2   1     1058.38     1017.44     17.60 o
 -32   2   1        0.51       -1.25      3.65 o
 -30   2   1      118.63       96.61      6.03 o
 -28   2   1       18.83       22.55      4.77 o
 -26   2   1      119.63      118.87      6.35 o
 -24   2   1     1912.99     2055.82     28.91 o
 -22   2   1      887.00      775.74     14.41 o
 -20   2   1      507.44      438.66      9.82 o
 -18   2   1     3039.42     2881.96     36.89 o
 -16   2   1      271.49      315.63      6.64 o
 -14   2   1     3089.02     3095.56     38.01 o
 -12   2   1      608.64      623.41      9.03 o
 -10   2   1      218.91      227.06      4.06 o
  -8   2   1      243.00      219.66      8.67 o
  -6   2   1     3412.46     3824.26     33.67 o
  -4   2   1    16529.67    16397.13    135.34 o
  -2   2   1     3481.91     3193.48     31.05 o
   0   2   1     1178.26     1271.65     14.01 o
   2   2   1     1026.94     1024.04     11.70 o
   4   2   1     2522.95     2726.47     46.97 o
   6   2   1      112.90       75.78      3.94 o
   8   2   1       41.62       33.87      2.41 o
  10   2   1     1103.46      991.97     11.89 o
  12   2   1     6040.10     6454.18     60.51 o
  14   2   1     4829.30     5323.19     54.58 o
  16   2   1      624.47      584.52      9.40 o
  18   2   1     1513.20     1856.51     25.82 o
  20   2   1      224.37      195.01      6.82 o
  22   2   1      416.86      371.31      9.82 o
  24   2   1      777.21      698.68     13.45 o
  26   2   1      971.02      902.07     16.70 o
  28   2   1        0.44       -3.72      3.72 o
  30   2   1        7.53       -1.77      3.72 o
  32   2   1      106.81       88.99      6.35 o
  34   2   1      102.58      136.17      7.51 o
  36   2   1       31.74       33.49      6.18 o
  38   2   1      110.83      126.98      7.62 o
  40   2   1       42.21       47.72      5.76 o
  42   2   1       28.47       32.65      6.27 o
  44   2   1       33.49       24.67      6.63 o
  46   2   1      111.80      111.11      8.64 o
  48   2   1       61.71       88.68      8.50 o
  50   2   1        6.81        7.84      7.65 o
 -49   3   1        0.02        1.95      9.94 o
 -47   3   1        0.98        5.87      8.03 o
 -45   3   1       51.99       78.11     11.20 o
 -43   3   1        0.23        9.41      6.82 o
 -41   3   1       47.67       59.43      6.80 o
 -39   3   1       32.52       34.45      5.85 o
 -37   3   1      143.80      123.25      7.14 o
 -35   3   1       56.88       52.38      5.71 o
 -33   3   1        0.04       -4.43      4.43 o
 -31   3   1      294.70      268.69      9.99 o
 -29   3   1        0.18       -4.07      4.07 o
 -27   3   1       55.32       71.59      8.19 o
 -25   3   1     3463.36     3241.95     43.33 o
 -23   3   1     2459.84     2461.03     34.53 o
 -21   3   1      426.99      399.32      8.30 o
 -19   3   1       24.92       22.23      3.00 o
 -17   3   1        0.67        3.25      2.60 o
 -15   3   1      367.69      400.85      8.06 o
 -13   3   1      580.73      636.02     10.75 o
 -11   3   1     1567.83     1560.46     21.41 o
  -9   3   1      612.71      579.63      8.02 o
  -7   3   1     3304.36     3779.08     43.86 o
  -5   3   1     1948.84     2301.23     24.78 o
  -3   3   1      379.05      499.03      8.30 o
  -1   3   1     2361.34     2343.63     25.03 o
   1   3   1      169.68      108.71      4.10 o
   3   3   1       12.46        5.99      2.54 o
   5   3   1      449.02      407.40      7.40 o
   7   3   1      900.05      768.57     10.64 o
   9   3   1     1306.31     1335.29     16.23 o
  11   3   1     2493.71     2272.27     24.57 o
  13   3   1     1098.26      966.72     13.04 o
  15   3   1      746.84      807.48     13.44 o
  17   3   1     2033.85     1994.22     24.15 o
  19   3   1       69.46       85.80      4.34 o
  21   3   1     3523.39     3515.29     41.63 o
  23   3   1     2374.18     2357.14     33.47 o
  25   3   1       97.59       84.95      5.95 o
  27   3   1       11.84       11.75      4.43 o
  29   3   1      464.91      429.15     11.82 o
  31   3   1       22.92       27.64      5.18 o
  33   3   1        3.64       -1.71      6.57 o
  35   3   1       46.53       39.91      7.88 o
  37   3   1       25.69       34.63      7.35 o
  39   3   1       91.10       78.42      8.86 o
  41   3   1      116.34      126.91      9.29 o
  43   3   1      520.38      570.29     20.02 o
  45   3   1      194.32      188.39     13.86 o
  47   3   1       51.82       44.99     10.09 o
  49   3   1       52.13       45.49     15.92 o
 -46   4   1       45.29       66.95     14.78 o
 -44   4   1      180.99      207.97     12.34 o
 -42   4   1        0.36       -5.89      6.56 o
 -40   4   1        0.00       -1.91      5.72 o
 -38   4   1       66.93       26.31      6.92 o
 -36   4   1       24.03       22.11      6.47 o
 -34   4   1      148.38       97.41      9.43 o
 -32   4   1       23.62       35.37      8.28 o
 -30   4   1      172.01      157.24     14.40 o
 -28   4   1      174.16      137.39     10.94 o
 -26   4   1       19.56       22.31      8.14 o
 -24   4   1      407.88      405.83     14.63 o
 -22   4   1      292.48      318.30     21.42 o
 -20   4   1     2513.73     2519.96     36.54 o
 -18   4   1      417.62      431.28     10.21 o
 -16   4   1        4.50        0.04      3.75 o
 -14   4   1        5.25        8.35      4.03 o
 -12   4   1       58.59       46.54      4.37 o
 -10   4   1      154.52      153.67      6.10 o
  -8   4   1      723.97      842.24     13.85 o
  -6   4   1     1883.48     2144.20     22.04 o
  -4   4   1      562.19      469.59      7.88 o
  -2   4   1        2.46        0.49      2.89 o
   0   4   1     1983.50     2220.45     25.18 o
   2   4   1       43.04       63.90      4.10 o
   4   4   1       45.17       60.49      4.10 o
   6   4   1     1553.16     1565.31     19.20 o
   8   4   1       41.40       61.96      4.03 o
  10   4   1        0.71       -2.19      3.91 o
  12   4   1     1389.26     1391.74     20.27 o
  14   4   1       43.02       43.92      5.00 o
  16   4   1       73.69       58.30      5.72 o
  18   4   1      492.48      510.75     14.44 o
  20   4   1       60.12       57.93      8.83 o
  22   4   1      421.12      398.40     15.18 o
  24   4   1       94.61       83.55      9.51 o
  26   4   1       66.22       57.80      8.03 o
  28   4   1       85.11       82.81     13.18 o
  30   4   1        8.84        6.80      6.49 o
  32   4   1      451.91      439.75     16.66 o
  34   4   1       97.86      103.38     10.60 o
  36   4   1      318.85      342.30     23.31 o
  38   4   1        1.21        0.00      7.35 o
  40   4   1        5.30       -2.69     11.16 o
  42   4   1      105.64      128.47     10.32 o
  44   4   1        1.11       -2.27      8.88 o
 -41   5   1        0.19        9.10      9.65 o
 -39   5   1        1.26       -6.92      6.92 o
 -37   5   1        1.65       -6.18      6.18 o
 -35   5   1       12.19        9.10      8.73 o
 -33   5   1       24.60       25.30      8.73 o
 -31   5   1       23.13        3.86      7.48 o
 -29   5   1       65.87       72.60     15.50 o
 -27   5   1      326.99      291.23     14.63 o
 -25   5   1       40.92       45.69      8.73 o
 -23   5   1       67.51       54.81      8.73 o
 -21   5   1        7.81        5.95      6.76 o
 -19   5   1        2.50       -1.92      6.49 o
 -17   5   1       36.46       43.61     13.84 o
 -15   5   1      487.34      466.51     13.36 o
 -13   5   1      183.87      184.48      9.16 o
 -11   5   1       15.76       11.09      5.99 o
  -9   5   1      686.27      738.53     16.34 o
  -7   5   1      635.57      588.66     14.41 o
  -5   5   1      624.17      674.39     15.55 o
  -3   5   1      200.27      196.70     10.51 o
  -1   5   1      101.96       91.66      6.45 o
   1   5   1      234.31      233.48     10.84 o
   3   5   1      646.58      695.20     14.20 o
   5   5   1     2990.17     2938.91     36.55 o
   7   5   1     1180.84     1191.23     19.41 o
   9   5   1       71.47       87.44      6.80 o
  11   5   1      386.83      388.77     11.13 o
  13   5   1     1567.62     1580.31     27.57 o
  15   5   1     1090.11     1126.18     21.01 o
  17   5   1      501.88      496.26     18.34 o
  19   5   1      131.15      125.56     19.95 o
  21   5   1        1.24       -3.64      6.49 o
  23   5   1        1.44       -1.08     11.51 o
  25   5   1       15.18       26.37      7.88 o
  27   5   1        8.96        4.80     14.41 o
  29   5   1        4.15       -4.87      7.35 o
  31   5   1       91.44       93.58     10.60 o
  33   5   1        1.84       -5.96      7.71 o
  35   5   1       48.99       71.34     10.81 o
  37   5   1       61.55       64.33     15.14 o
  39   5   1       88.46       96.02     15.50 o
 -34   6   1        5.52       -2.27      9.65 o
 -32   6   1        3.78        4.55     13.65 o
 -30   6   1        7.51        4.90      8.88 o
 -28   6   1       15.99       11.09      8.73 o
 -26   6   1       31.09       26.30     17.39 o
 -24   6   1      274.00      314.66     15.46 o
 -22   6   1       97.82      109.42     11.20 o
 -20   6   1       11.56       22.95      8.52 o
 -18   6   1        0.07       -0.12      7.18 o
 -16   6   1        0.72       -2.94      6.93 o
 -14   6   1        3.66       -1.07      6.93 o
 -12   6   1      114.03      109.26     10.34 o
 -10   6   1        1.61       -5.51      5.51 o
  -8   6   1        0.21       -8.53      8.53 o
  -6   6   1      312.75      300.96     11.90 o
  -4   6   1       10.64        8.58      7.55 o
  -2   6   1      313.42      337.93     12.12 o
   0   6   1       23.47       21.88      6.48 o
   2   6   1     1464.97     1467.06     26.08 o
   4   6   1        0.24        4.87      6.48 o
   6   6   1     1190.17     1212.49     24.38 o
   8   6   1        0.77        8.06      6.18 o
  10   6   1      331.65      347.81     12.89 o
  12   6   1       18.03       16.77      9.85 o
  14   6   1      319.22      324.77     15.65 o
  16   6   1      346.31      367.90     16.16 o
  18   6   1      354.95      379.37     16.80 o
  20   6   1       86.25      120.46     18.74 o
  22   6   1       62.11       87.22     10.60 o
  24   6   1       11.25        7.44     10.87 o
  26   6   1        1.25        0.00      7.48 o
  28   6   1       50.73       40.52     10.09 o
  30   6   1       13.88       -4.55     11.35 o
  32   6   1       15.60       -4.55     15.92 o
 -21   7   1       15.62       18.19     15.92 o
 -19   7   1        4.48       -6.82     13.65 o
 -17   7   1       29.01       28.04      9.00 o
 -15   7   1       27.39       31.72      8.68 o
 -13   7   1       32.40       20.11      8.68 o
 -11   7   1      131.49      136.38     11.82 o
  -9   7   1       36.23       37.90      9.19 o
  -7   7   1       96.63       93.69      8.99 o
  -5   7   1       83.61       63.41      7.96 o
  -3   7   1        1.51        4.66      6.53 o
  -1   7   1       29.71       17.94      7.06 o
   1   7   1       12.44       10.83      6.57 o
   3   7   1       73.59       68.48      8.20 o
   5   7   1        7.99        6.25      6.82 o
   7   7   1       91.95       67.88      8.20 o
   9   7   1       56.34       61.76     10.01 o
  11   7   1      149.21      161.80     13.13 o
  13   7   1        0.00       -3.03     12.51 o
  15   7   1       60.65       52.93      9.86 o
  17   7   1        9.03       25.17     19.33 o
  19   7   1       77.94       75.05     18.19 o
 -54   0   2       89.71       93.83     22.74 o
 -52   0   2       35.34       30.56     19.33 o
 -50   0   2      110.86      134.18     20.47 o
 -48   0   2        5.95       24.84     10.36 o
 -46   0   2       15.21       19.14      9.25 o
 -44   0   2     1304.88     1301.88     34.01 o
 -42   0   2        6.69       33.05      7.66 o
 -40   0   2     1790.97     1652.24     45.29 o
 -38   0   2        7.49       12.77      6.02 o
 -36   0   2      310.34      324.56     13.00 o
 -34   0   2      219.29      187.66      9.86 o
 -32   0   2       13.33        2.94      3.11 o
 -30   0   2      293.07      273.38      7.87 o
 -28   0   2     4085.94     4023.56     49.67 o
 -26   0   2     4565.64     4197.45     50.82 o
 -24   0   2      603.15      672.71     49.74 o
 -22   0   2     1213.39     1278.88     18.50 o
 -20   0   2     1025.15     1058.33     15.24 o
 -18   0   2     3094.87     3079.97     37.33 o
 -16   0   2     5588.74     5553.00     63.47 o
 -14   0   2     2162.82     2254.15     31.34 o
 -12   0   2    33587.77    32307.67    352.14 o
 -10   0   2    22264.10    22075.85    241.38 o
  -8   0   2     4011.43     4020.26     65.88 o
  -6   0   2      905.19     1001.01     10.96 o
  -4   0   2     2608.88     2923.72     29.26 o
  -2   0   2    11399.30    12218.96    172.14 o
   0   0   2     2219.93     2385.71     52.31 o
   2   0   2      360.75      484.17      6.93 o
   4   0   2    10723.60    10438.47    134.75 o
   6   0   2     6785.62     6729.21    121.67 o
   8   0   2   118592.27   100716.16   2208.32 o
  10   0   2     8830.99     9040.23    202.41 o
  12   0   2    35502.52    33846.68    523.45 o
  14   0   2      228.71      156.61      7.10 o
  16   0   2       49.94       87.69      6.43 o
  18   0   2    12491.66    12966.85    206.64 o
  20   0   2       25.91       28.47      4.82 o
  22   0   2     4326.26     4378.85     76.37 o
  24   0   2     1621.87     1743.87     36.16 o
  26   0   2       46.71       74.81      7.10 o
  28   0   2     5358.23     5462.58     78.34 o
  30   0   2      877.02      880.49     21.36 o
  32   0   2      701.11      634.00     28.56 o
  34   0   2       74.31       90.73      5.96 o
  36   0   2       28.50       37.89      6.93 o
  38   0   2        0.07       -4.92      4.92 o
  40   0   2       30.63       48.83      7.88 o
  42   0   2        1.02        2.84      8.71 o
  44   0   2       34.45       47.52     10.36 o
  46   0   2        0.92        4.17      9.25 o
  48   0   2       23.78       12.60     13.65 o
  50   0   2        0.38       19.94     10.36 o
  52   0   2      492.19      557.20     36.39 o
 -55   1   2        4.86       -1.14     11.26 o
 -53   1   2        2.66       16.32      6.80 o
 -51   1   2      112.80      148.93     12.39 o
 -49   1   2       53.90       48.91      7.20 o
 -47   1   2      194.71      179.78      9.72 o
 -45   1   2      111.68      126.82      8.23 o
 -43   1   2        0.07       -1.24      5.11 o
 -41   1   2       34.75       45.59      6.45 o
 -39   1   2      431.57      429.79     11.88 o
 -37   1   2      159.27      200.92      7.30 o
 -35   1   2      156.51      152.37      6.25 o
 -33   1   2     1892.80     1826.32     29.33 o
 -31   1   2     3477.16     3299.20     38.83 o
 -29   1   2     1743.06     1698.65     23.03 o
 -27   1   2       13.63       27.45      3.44 o
 -25   1   2      208.75      202.91      6.16 o
 -23   1   2     3739.23     3723.13     41.34 o
 -21   1   2      157.92      203.13      6.98 o
 -19   1   2     1000.56      913.30     12.89 o
 -17   1   2     1795.84     1773.02     21.27 o
 -15   1   2     7315.54     7302.65     74.53 o
 -13   1   2        0.38        3.16      1.96 o
 -11   1   2     5761.34     5901.81     60.32 o
  -9   1   2    44754.53    43180.93    412.15 o
  -7   1   2    31090.16    30763.35    317.18 o
  -5   1   2    19324.80    18650.78    181.44 o
  -3   1   2      258.97      313.25      4.71 o
  -1   1   2     4945.93     5452.93     54.23 o
   1   1   2    56904.89    52264.42    511.73 o
   3   1   2     2513.72     2690.86     27.79 o
   5   1   2       62.95       90.46      2.57 o
   7   1   2    70998.01    67896.84    741.26 o
   9   1   2    14397.90    13405.88    160.19 o
  11   1   2     2783.66     2664.74     33.19 o
  13   1   2     2527.97     2450.72     35.87 o
  15   1   2        0.74       16.15      4.34 o
  17   1   2        3.77        1.14      2.95 o
  19   1   2       16.53       24.75      4.26 o
  21   1   2     4196.78     4379.31     72.93 o
  23   1   2     4230.33     4019.62     49.64 o
  25   1   2      810.59      707.10     13.78 o
  27   1   2      163.75      159.23      6.82 o
  29   1   2      112.62      106.61      6.89 o
  31   1   2     2208.38     2174.59     28.69 o
  33   1   2      303.72      334.19      9.40 o
  35   1   2      218.91      194.70      7.50 o
  37   1   2      203.73      191.75      7.22 o
  39   1   2        0.54       -3.66      4.40 o
  41   1   2       40.66       45.00      6.16 o
  43   1   2       20.83       35.02      6.27 o
  45   1   2      144.96      136.69      8.70 o
  47   1   2      150.88      168.50      9.72 o
  49   1   2       44.54       57.70      8.56 o
  51   1   2        1.23        7.48      6.58 o
 -52   2   2        8.82       -1.43      7.88 o
 -50   2   2        3.31        0.97      6.27 o
 -48   2   2       23.07       16.50      6.88 o
 -46   2   2       15.36        9.81      6.10 o
 -44   2   2       17.35       16.10      5.38 o
 -42   2   2        2.68       10.15      5.43 o
 -40   2   2       65.45       72.75      6.13 o
 -38   2   2        6.84        5.76      4.71 o
 -36   2   2      366.51      348.47     10.43 o
 -34   2   2        0.20       -2.07      3.91 o
 -32   2   2       16.41        8.28      4.32 o
 -30   2   2        2.51        0.99      3.27 o
 -28   2   2      547.05      544.79     11.04 o
 -26   2   2        1.05       -2.87      3.02 o
 -24   2   2       56.03       43.20      3.99 o
 -22   2   2      148.43      120.34      6.07 o
 -20   2   2     5277.37     5614.49     66.73 o
 -18   2   2      709.16      730.24     10.72 o
 -16   2   2      112.83      142.41      4.34 o
 -14   2   2     1019.20     1108.59     15.20 o
 -12   2   2     4517.15     4803.51     63.48 o
 -10   2   2     1106.48     1099.92     13.28 o
  -8   2   2    11524.05    11740.09    105.05 o
  -6   2   2    13953.79    14807.37    131.64 o
  -4   2   2     2485.51     2538.98     24.95 o
  -2   2   2      662.35      736.16     18.88 o
   0   2   2      410.84      376.01      6.66 o
   2   2   2       10.43       22.40      2.16 o
   4   2   2     2794.09     2998.84     32.45 o
   6   2   2     2907.98     2819.75     30.59 o
   8   2   2       11.32       21.07      3.02 o
  10   2   2      604.77      568.26      8.18 o
  12   2   2     2753.85     2567.91     23.88 o
  14   2   2     1153.99     1301.92     21.70 o
  16   2   2     1774.06     1899.86     22.45 o
  18   2   2     1689.22     1881.07     25.82 o
  20   2   2       81.22       83.79      7.55 o
  22   2   2     1133.03     1198.21     19.23 o
  24   2   2      489.92      463.20     11.15 o
  26   2   2      606.63      634.32     13.45 o
  28   2   2      211.94      182.82      7.51 o
  30   2   2      478.58      454.44     12.12 o
  32   2   2      117.80      106.81      7.06 o
  34   2   2       60.58       70.81      6.35 o
  36   2   2      378.30      337.37     11.74 o
  38   2   2       25.51       13.23      5.51 o
  40   2   2       29.20       17.71      4.96 o
  42   2   2       33.15       40.85      6.27 o
  44   2   2       31.37       26.53      6.45 o
  46   2   2       12.85       16.37      7.51 o
  48   2   2        5.21       -5.08      7.06 o
  50   2   2       10.81       35.54     12.57 o
 -51   3   2        0.34       -6.82     11.37 o
 -49   3   2       15.23       15.68      8.11 o
 -47   3   2       11.75        4.76      8.52 o
 -45   3   2       89.77       94.09      8.99 o
 -43   3   2      324.73      362.98     12.07 o
 -41   3   2        3.22        6.27      5.35 o
 -39   3   2        2.58        2.91      4.79 o
 -37   3   2      221.11      187.01      8.55 o
 -35   3   2      143.69      153.03      7.51 o
 -33   3   2      494.29      454.93     11.21 o
 -31   3   2        3.06       -3.84      4.11 o
 -29   3   2      433.42      429.40     12.30 o
 -27   3   2     2508.83     2399.61     34.85 o
 -25   3   2        2.26       -4.07      4.07 o
 -23   3   2       12.21       26.18      4.49 o
 -21   3   2        5.81        1.05      4.90 o
 -19   3   2      396.76      472.47     15.59 o
 -17   3   2      288.85      384.05      7.90 o
 -15   3   2      190.68      136.97      5.05 o
 -13   3   2     5927.10     6522.34     76.21 o
 -11   3   2      827.08      832.21     10.86 o
  -9   3   2     2083.36     2383.30     24.86 o
  -7   3   2     2875.35     3388.34     33.40 o
  -5   3   2     2703.66     2947.82     29.76 o
  -3   3   2     2448.82     2734.04     25.82 o
  -1   3   2     8488.62     8825.82     81.71 o
   1   3   2      903.88      912.57     18.90 o
   3   3   2      170.87      156.88      4.66 o
   5   3   2      431.09      426.90      7.05 o
   7   3   2      193.30      222.09      7.97 o
   9   3   2      130.14      165.95      4.75 o
  11   3   2        5.66       14.54      3.69 o
  13   3   2     1445.53     1483.60     17.80 o
  15   3   2       12.34       34.48      4.80 o
  17   3   2      422.41      402.73      8.45 o
  19   3   2     2746.04     2605.49     33.97 o
  21   3   2       60.03       72.57      8.15 o
  23   3   2      427.51      412.98     11.02 o
  25   3   2      356.77      374.75     10.73 o
  27   3   2       11.69        6.82      5.82 o
  29   3   2       56.03       52.79      8.46 o
  31   3   2      185.97      188.09     10.60 o
  33   3   2      264.64      249.83     12.53 o
  35   3   2        1.30        1.04      8.33 o
  37   3   2      121.61      127.86     12.21 o
  39   3   2      178.92      129.84     10.60 o
  41   3   2        9.51        7.80      6.35 o
  43   3   2        1.27        5.81      6.89 o
  45   3   2      100.41      111.71     12.21 o
  47   3   2       48.93       39.73     13.04 o
 -46   4   2       49.24       59.57     17.06 o
 -44   4   2       35.78       35.46      7.99 o
 -42   4   2       22.83       31.66      8.11 o
 -40   4   2       22.08       18.19      7.35 o
 -38   4   2        0.12       -6.12      9.85 o
 -36   4   2        0.71       -1.84      6.07 o
 -34   4   2        5.36       -5.35      5.35 o
 -32   4   2       71.50       76.07      7.35 o
 -30   4   2      470.28      419.62     15.46 o
 -28   4   2      335.57      297.48     14.13 o
 -26   4   2     1562.92     1501.63     25.91 o
 -24   4   2       15.49       24.20      5.82 o
 -22   4   2       40.02       27.68      5.91 o
 -20   4   2       99.46       81.70      9.52 o
 -18   4   2      117.53      121.97      5.86 o
 -16   4   2      248.40      238.10      8.26 o
 -14   4   2      170.52      173.01      6.75 o
 -12   4   2       42.63       69.42      5.05 o
 -10   4   2      120.77      115.12      5.38 o
  -8   4   2       10.64        8.91      3.05 o
  -6   4   2      116.45      110.52      5.97 o
  -4   4   2      451.66      460.62      8.84 o
  -2   4   2      687.65      671.29     10.85 o
   0   4   2      476.46      477.15      9.06 o
   2   4   2      646.11      625.55     10.57 o
   4   4   2      403.57      465.72     10.29 o
   6   4   2       47.87       40.21      4.71 o
   8   4   2      255.86      259.97     10.08 o
  10   4   2     1189.77     1157.94     17.83 o
  12   4   2      585.52      614.85     12.29 o
  14   4   2     1009.39      978.42     16.38 o
  16   4   2     1211.66     1182.95     20.29 o
  18   4   2       24.99       26.13      4.70 o
  20   4   2      658.47      652.44     18.13 o
  22   4   2      137.02      124.55     10.06 o
  24   4   2       65.48       62.08      7.88 o
  26   4   2      325.72      306.40     15.93 o
  28   4   2      125.46       93.90      9.86 o
  30   4   2        0.97       -4.43     16.59 o
  32   4   2       50.82       65.29      9.43 o
  34   4   2       26.31       21.70      9.36 o
  36   4   2        0.14       -4.32      9.06 o
  38   4   2      151.64      161.83     12.78 o
  40   4   2      179.55      221.70     14.13 o
  42   4   2        0.56       -1.42      8.73 o
  44   4   2        2.51       -8.03      8.03 o
 -41   5   2       63.58       83.40     12.87 o
 -39   5   2        0.51       -4.43      7.00 o
 -37   5   2       18.71       15.74     11.87 o
 -35   5   2        2.90       -5.78      5.78 o
 -33   5   2        6.45       -0.73      5.78 o
 -31   5   2       24.92       10.98      7.48 o
 -29   5   2        7.40        0.69      7.88 o
 -27   5   2       10.90        7.32      8.46 o
 -25   5   2      395.78      376.41     15.82 o
 -23   5   2       62.39       53.45      9.92 o
 -21   5   2      454.28      468.62     16.80 o
 -19   5   2      445.89      389.17     24.60 o
 -17   5   2       22.64       19.84      6.49 o
 -15   5   2      207.18      211.60      9.29 o
 -13   5   2       28.52        8.75      7.12 o
 -11   5   2      399.14      345.18     11.02 o
  -9   5   2     1215.50     1180.77     21.21 o
  -7   5   2       12.33       17.33      5.25 o
  -5   5   2     1326.41     1288.27     19.85 o
  -3   5   2      141.02      148.26      7.29 o
  -1   5   2      786.31      864.70     16.19 o
   1   5   2      114.91      123.16      7.12 o
   3   5   2      182.75      170.61      7.96 o
   5   5   2      119.39      126.16      7.68 o
   7   5   2      405.25      438.22     11.61 o
   9   5   2      845.68      824.36     15.62 o
  11   5   2      221.82      216.66     13.02 o
  13   5   2       22.79       26.99      5.38 o
  15   5   2      459.83      479.26     13.51 o
  17   5   2      225.66      229.46     13.00 o
  19   5   2       28.31       44.61      8.52 o
  21   5   2      343.54      330.95     14.88 o
  23   5   2       25.75       40.94      8.73 o
  25   5   2      273.52      254.69     14.13 o
  27   5   2       11.13        5.94     11.47 o
  29   5   2        7.83        0.11      9.62 o
  31   5   2        1.23       -7.63      7.63 o
  33   5   2       54.42       45.60     12.36 o
  35   5   2       53.68       66.66     10.97 o
  37   5   2        7.19        7.09     13.04 o
  39   5   2        0.01       -9.10     11.37 o
 -34   6   2        6.68       -6.82     12.51 o
 -32   6   2        0.60        1.45      9.10 o
 -30   6   2        8.91        2.04      6.92 o
 -28   6   2       46.78       31.25     10.09 o
 -26   6   2       49.26       67.83     10.60 o
 -24   6   2        5.13        1.45      8.52 o
 -22   6   2       55.01       52.88     10.09 o
 -20   6   2       25.41       20.88      8.52 o
 -18   6   2       51.31       52.91      9.86 o
 -16   6   2       59.24       37.58      8.83 o
 -14   6   2       17.91       18.52      7.35 o
 -12   6   2       45.34       62.89      8.25 o
 -10   6   2       29.72       15.50      7.55 o
  -8   6   2        1.34        3.07      6.57 o
  -6   6   2      275.12      246.46     13.04 o
  -4   6   2       25.13       26.32      6.48 o
  -2   6   2      134.61      120.21      8.47 o
   0   6   2      128.55      103.39      8.51 o
   2   6   2      140.61      117.25      8.77 o
   4   6   2      725.85      729.85     17.26 o
   6   6   2        1.77       20.36      6.68 o
   8   6   2      437.08      438.15     14.12 o
  10   6   2      491.67      537.94     15.48 o
  12   6   2       47.02       35.77     12.47 o
  14   6   2       17.17       40.65     10.65 o
  16   6   2        9.53       21.04      8.25 o
  18   6   2        0.01        1.48      8.39 o
  20   6   2       42.84       29.47      9.57 o
  22   6   2       66.58       80.10     10.09 o
  24   6   2       11.31        8.06     13.64 o
  26   6   2       29.87       43.79     11.12 o
  28   6   2        2.21       -8.03      8.03 o
  30   6   2        0.74      -11.35     11.35 o
 -21   7   2       28.66       47.76     18.19 o
 -19   7   2        3.61       -6.82     13.65 o
 -17   7   2        0.43       -3.79     13.22 o
 -15   7   2        7.47       13.65      8.68 o
 -13   7   2       11.56       15.81      9.68 o
 -11   7   2       31.95       37.19      9.57 o
  -9   7   2        4.58       -1.52      7.88 o
  -7   7   2      128.45      161.55     14.49 o
  -5   7   2       11.21       20.47      6.82 o
  -3   7   2        0.24       -4.86      6.18 o
  -1   7   2        0.23       -7.55      7.55 o
   1   7   2        0.72       -3.98      5.69 o
   3   7   2       17.26       16.79      6.48 o
   5   7   2       10.49        3.47      8.53 o
   7   7   2        0.60        8.66      6.48 o
   9   7   2       46.74       59.37      9.57 o
  11   7   2       62.49       57.61     10.01 o
  13   7   2       37.04       42.72     10.01 o
  15   7   2        3.31        1.75     21.61 o
  17   7   2      143.29      129.18     19.33 o
  19   7   2        6.56       20.47     15.92 o
 -55   1   3       11.06       13.65     14.78 o
 -53   1   3      231.58      234.29     11.72 o
 -51   1   3      145.30      133.04      9.33 o
 -49   1   3        2.18        6.21      6.00 o
 -47   1   3       34.10       43.20      6.66 o
 -45   1   3       15.40        4.63      5.63 o
 -43   1   3        4.14        6.99      5.43 o
 -41   1   3       44.91       59.84      6.45 o
 -39   1   3      148.37      140.88      7.62 o
 -37   1   3        1.01        2.37      3.53 o
 -35   1   3     1194.72     1182.32     17.31 o
 -33   1   3       20.00       18.05      3.70 o
 -31   1   3       56.47       42.55      3.91 o
 -29   1   3      174.08      160.25      8.07 o
 -27   1   3       42.06       35.86      4.04 o
 -25   1   3       35.27       53.63      3.91 o
 -23   1   3     1900.72     1819.67     24.99 o
 -21   1   3     3511.58     3395.54     37.71 o
 -19   1   3     2537.89     2571.50     29.36 o
 -17   1   3     1018.23      955.93     12.89 o
 -15   1   3      121.17      129.73      4.10 o
 -13   1   3     6428.70     6877.16     69.86 o
 -11   1   3      870.52      872.20     10.00 o
  -9   1   3    25197.94    24033.89    213.85 o
  -7   1   3     1325.45     1242.03     16.12 o
  -5   1   3    39433.62    37886.07    340.18 o
  -3   1   3     1605.28     1512.53     16.83 o
  -1   1   3    18440.39    18488.39    163.34 o
   1   1   3    32430.79    31397.31    278.37 o
   3   1   3     5446.43     5457.27     54.40 o
   5   1   3    32043.66    30585.88    327.85 o
   7   1   3      679.16      656.33     10.45 o
   9   1   3     6062.61     6071.77    121.96 o
  11   1   3      310.35      339.00      7.51 o
  13   1   3      491.96      431.79     10.34 o
  15   1   3    28475.45    28202.45    438.22 o
  17   1   3     1868.80     1605.66     25.80 o
  19   1   3     3531.17     3352.01     49.01 o
  21   1   3      156.66      190.94     10.21 o
  23   1   3     2218.80     2268.51     36.27 o
  25   1   3       16.09       17.99      5.31 o
  27   1   3       55.78       55.98      4.90 o
  29   1   3        6.21       17.03      6.89 o
  31   1   3      839.40      775.62     14.38 o
  33   1   3      772.56      632.73     14.05 o
  35   1   3      440.08      475.15     11.50 o
  37   1   3       51.88       57.33      5.24 o
  39   1   3       54.54       56.90      6.27 o
  41   1   3        7.24       12.34      5.11 o
  43   1   3       20.34       21.94      5.55 o
  45   1   3       16.93       11.22      5.76 o
  47   1   3        0.31        7.14     10.09 o
  49   1   3       95.75      110.96      9.09 o
  51   1   3        0.49        3.85     10.36 o
 -54   2   3       19.46        4.55      9.65 o
 -52   2   3        1.30       -5.15      6.66 o
 -50   2   3       26.55       17.33      6.58 o
 -48   2   3        3.93        1.58      6.53 o
 -46   2   3      137.32      148.82      9.09 o
 -44   2   3       67.31       75.24      7.20 o
 -42   2   3        5.75       10.45      5.82 o
 -40   2   3      205.72      207.48      8.55 o
 -38   2   3       58.06       46.68      5.38 o
 -36   2   3      164.07      134.33      7.14 o
 -34   2   3      144.40      142.58      7.14 o
 -32   2   3     1210.30     1182.43     18.72 o
 -30   2   3      646.97      600.56     12.17 o
 -28   2   3     1506.75     1412.84     20.41 o
 -26   2   3      745.68      764.71     13.51 o
 -24   2   3      171.78      170.36      8.44 o
 -22   2   3     1686.46     1667.34     21.69 o
 -20   2   3      285.74      316.98      7.42 o
 -18   2   3     1033.06      938.05     14.90 o
 -16   2   3    11031.20    11767.51    107.13 o
 -14   2   3     1750.30     1518.05     18.36 o
 -12   2   3     9327.88    10142.10     91.40 o
 -10   2   3      198.14      209.79      4.41 o
  -8   2   3      899.73      981.20     11.31 o
  -6   2   3     4145.87     4441.72     41.82 o
  -4   2   3     9871.46     9971.64     89.60 o
  -2   2   3     1047.15      833.02     10.50 o
   0   2   3    10042.64    10470.99     94.10 o
   2   2   3     1522.50     1515.85     18.06 o
   4   2   3      682.74      738.81     10.70 o
   6   2   3     7758.03     8122.17     73.95 o
   8   2   3     1505.78     1673.87     18.05 o
  10   2   3     6559.22     6446.34     55.44 o
  12   2   3     7692.33     8176.10     69.45 o
  14   2   3     6746.60     6590.65     98.65 o
  16   2   3      863.47      854.92     11.42 o
  18   2   3       49.22       33.62      4.60 o
  20   2   3      355.77      324.89      8.38 o
  22   2   3      104.64      102.97      5.63 o
  24   2   3     1151.40     1065.41     18.05 o
  26   2   3      170.55      188.34      8.86 o
  28   2   3      826.55      788.15     15.75 o
  30   2   3       59.33       60.77      6.24 o
  32   2   3      130.69      174.80      8.67 o
  34   2   3      106.21      112.07      7.51 o
  36   2   3     1189.13     1081.03     20.92 o
  38   2   3      285.68      290.49     11.47 o
  40   2   3       81.75       73.71      6.19 o
  42   2   3      101.29       84.49      7.51 o
  44   2   3        7.96        6.95      6.68 o
  46   2   3        0.01        6.42      6.89 o
  48   2   3        3.97       13.46      7.65 o
 -51   3   3      288.12      343.42     31.84 o
 -49   3   3       89.88      124.91     12.79 o
 -47   3   3       18.07       11.99      7.35 o
 -45   3   3        5.95       16.11     11.21 o
 -43   3   3       55.23       56.86      6.54 o
 -41   3   3       15.98       17.79      5.63 o
 -39   3   3        4.27        2.54      4.57 o
 -37   3   3      119.54      118.65      7.14 o
 -35   3   3       11.92        1.62      4.32 o
 -33   3   3       38.48       26.26      5.35 o
 -31   3   3     1023.72      966.78     17.06 o
 -29   3   3     2834.08     2647.22     36.84 o
 -27   3   3       94.78      129.92      6.47 o
 -25   3   3     1500.58     1461.48     21.28 o
 -23   3   3       10.39        9.80      4.07 o
 -21   3   3      101.00      111.54      9.19 o
 -19   3   3     1407.48     1408.46     18.68 o
 -17   3   3       29.57       51.46      3.33 o
 -15   3   3       17.71       30.57      3.00 o
 -13   3   3     1836.31     1650.38     18.40 o
 -11   3   3     2897.04     2870.93     29.03 o
  -9   3   3      444.58      569.26      9.05 o
  -7   3   3       42.12       86.38      4.75 o
  -5   3   3     1721.04     1761.82     19.66 o
  -3   3   3     3196.61     3333.75     33.48 o
  -1   3   3     2323.43     2592.14     27.01 o
   1   3   3      819.67      699.57     11.72 o
   3   3   3     2727.11     2970.47     33.67 o
   5   3   3      801.42      697.44     11.61 o
   7   3   3        3.71        2.82      2.37 o
   9   3   3      140.87      169.42      8.30 o
  11   3   3       32.40       29.32      5.61 o
  13   3   3      603.38      628.28     11.78 o
  15   3   3     2329.85     2233.97     24.84 o
  17   3   3     1625.87     1594.38     19.55 o
  19   3   3       26.10       25.52      7.09 o
  21   3   3      366.36      300.18     11.95 o
  23   3   3      105.82       92.35      7.88 o
  25   3   3        9.95        1.26      5.07 o
  27   3   3      287.93      245.82     11.20 o
  29   3   3      432.80      394.09     14.32 o
  31   3   3       23.39       13.09      6.30 o
  33   3   3        0.09        1.23      6.30 o
  35   3   3       50.19       44.11      7.88 o
  37   3   3       52.67       42.32      8.52 o
  39   3   3        1.45        3.49      7.66 o
  41   3   3       33.49       19.70      7.88 o
  43   3   3       19.50       29.88      7.51 o
  45   3   3        4.69       -7.66      7.66 o
  47   3   3        0.03       -3.90     13.65 o
 -48   4   3        4.15       -2.27     13.65 o
 -46   4   3       97.91      131.74     15.51 o
 -44   4   3      124.71      145.52     10.46 o
 -42   4   3      118.65      115.64      9.82 o
 -40   4   3       64.35       67.73      8.52 o
 -38   4   3       29.13       31.77      6.92 o
 -36   4   3        5.78       -3.67      6.24 o
 -34   4   3       66.31       63.53      7.35 o
 -32   4   3      473.73      450.02     13.95 o
 -30   4   3      148.79      125.40      7.51 o
 -28   4   3      114.79      117.13      7.23 o
 -26   4   3      974.40      867.35     18.55 o
 -24   4   3       88.17       93.88      7.55 o
 -22   4   3        7.62        0.72      4.49 o
 -20   4   3      240.39      326.69     10.97 o
 -18   4   3     1038.60     1075.03     16.76 o
 -16   4   3       64.76       56.62      4.58 o
 -14   4   3      105.31       81.04      5.11 o
 -12   4   3     1091.00     1065.11     16.63 o
 -10   4   3      568.14      635.62     11.78 o
  -8   4   3       43.37       34.96      3.39 o
  -6   4   3       62.78       85.15      4.24 o
  -4   4   3       10.87        5.17      3.01 o
  -2   4   3     1693.80     1872.16     22.03 o
   0   4   3      713.38      733.06     11.50 o
   2   4   3      883.41      926.62     15.17 o
   4   4   3      142.31      130.26      6.00 o
   6   4   3       82.99      114.77      7.38 o
   8   4   3     5200.16     5017.82     55.55 o
  10   4   3      913.54      967.66     19.90 o
  12   4   3      564.24      570.65     12.32 o
  14   4   3     1194.10     1168.40     18.81 o
  16   4   3     1939.47     1958.83     26.95 o
  18   4   3       24.33       26.46     10.92 o
  20   4   3        0.15       -5.43      6.22 o
  22   4   3       37.45       31.03     11.60 o
  24   4   3      934.22      885.47     22.59 o
  26   4   3        2.40        6.82      7.18 o
  28   4   3       18.27       17.54      7.35 o
  30   4   3       14.45        5.04     11.91 o
  32   4   3        7.04        8.11      6.71 o
  34   4   3       37.02       46.78      8.73 o
  36   4   3      163.67      195.87     13.29 o
  38   4   3       96.84      100.20     12.90 o
  40   4   3       70.93       54.78     10.60 o
  42   4   3        0.27      -11.35     11.35 o
 -41   5   3       50.48       72.85     12.87 o
 -39   5   3        1.37       -5.05      7.55 o
 -37   5   3       12.69       20.22      7.44 o
 -35   5   3        2.67       -1.48      6.63 o
 -33   5   3        2.41       -2.73      6.02 o
 -31   5   3       12.37       22.00      6.92 o
 -29   5   3        8.13       -0.09      6.02 o
 -27   5   3       51.21       48.26      9.01 o
 -25   5   3       27.94       28.14      8.03 o
 -23   5   3        0.20        5.63      7.35 o
 -21   5   3      741.67      754.79     30.49 o
 -19   5   3        7.90        4.08      6.49 o
 -17   5   3      118.41      111.84      9.24 o
 -15   5   3       42.24       56.46      6.45 o
 -13   5   3      724.97      685.77     15.67 o
 -11   5   3        2.06        6.52      4.50 o
  -9   5   3       70.99       77.87      9.71 o
  -7   5   3        2.40        1.68      4.49 o
  -5   5   3      412.56      430.77     12.33 o
  -3   5   3      523.93      508.38     11.93 o
  -1   5   3      318.35      285.61     13.74 o
   1   5   3      239.05      269.01      9.32 o
   3   5   3      712.06      741.87     13.37 o
   5   5   3      183.65      174.53      8.47 o
   7   5   3     1956.73     1979.65     27.92 o
   9   5   3      204.45      233.18      9.44 o
  11   5   3      148.35      147.69      9.79 o
  13   5   3      612.07      539.23     16.85 o
  15   5   3      138.31      121.59     10.13 o
  17   5   3       12.43        0.94     13.18 o
  19   5   3       79.34       81.94     10.74 o
  21   5   3        3.51       -1.80      8.46 o
  23   5   3       31.46       46.18     15.92 o
  25   5   3      232.24      209.76     15.96 o
  27   5   3        0.73       -1.80      8.46 o
  29   5   3       75.90       92.40     11.44 o
  31   5   3       72.81       62.19     10.09 o
  33   5   3       86.74       81.02     18.96 o
  35   5   3       58.35       55.86     15.24 o
  37   5   3       35.64       31.84     19.33 o
 -34   6   3       74.17       81.87     18.19 o
 -32   6   3       12.65        7.17     13.32 o
 -30   6   3       29.42       36.60     11.84 o
 -28   6   3      166.44      175.24     19.80 o
 -26   6   3      110.05      117.49     14.29 o
 -24   6   3      143.44      128.80     11.44 o
 -22   6   3      161.82      155.14     12.53 o
 -20   6   3        0.67       -0.60      7.66 o
 -18   6   3        9.31        3.25      7.35 o
 -16   6   3       12.19       20.32      7.66 o
 -14   6   3       19.83       27.50      7.66 o
 -12   6   3       76.19       62.46      8.52 o
 -10   6   3        0.18       -3.18      8.21 o
  -8   6   3      167.36      141.56      8.99 o
  -6   6   3       63.15       55.63      7.06 o
  -4   6   3      109.48      112.84      8.47 o
  -2   6   3      452.72      483.47     15.10 o
   0   6   3        2.99       -5.32      5.32 o
   2   6   3        1.36       -2.41      6.93 o
   4   6   3       17.21       13.35      5.92 o
   6   6   3        2.85        0.16      5.25 o
   8   6   3      300.11      277.92     11.42 o
  10   6   3       95.65       96.57      7.57 o
  12   6   3      561.33      635.50     17.84 o
  14   6   3       43.27       54.73     10.69 o
  16   6   3       13.93       15.24      8.25 o
  18   6   3      197.95      166.88     12.65 o
  20   6   3       77.32       75.67     10.34 o
  22   6   3        0.25       -7.35      7.35 o
  24   6   3       12.07        1.45      8.52 o
  26   6   3       21.29       15.15      9.24 o
  28   6   3       21.80        3.18     15.92 o
  30   6   3       28.55       48.76     28.43 o
 -23   7   3        1.99      -13.65     13.65 o
 -21   7   3        1.04      -13.65     13.65 o
 -19   7   3        0.61       -2.27     13.65 o
 -17   7   3        6.35       -6.87      8.03 o
 -15   7   3        6.09       -1.80      7.18 o
 -13   7   3        6.08        1.06      7.66 o
 -11   7   3       55.03       72.49     10.50 o
  -9   7   3       14.92       17.44      7.88 o
  -7   7   3       32.19       33.50      7.33 o
  -5   7   3        0.00       -2.17      6.18 o
  -3   7   3       32.09       19.96      7.06 o
  -1   7   3      109.47      108.65      9.10 o
   1   7   3        1.34       -0.20      5.92 o
   3   7   3        6.45        3.51      6.18 o
   5   7   3        1.22        5.17      6.18 o
   7   7   3        3.17        4.63      6.68 o
   9   7   3       10.32        9.10      8.25 o
  11   7   3       56.12       73.79     12.03 o
  13   7   3       60.24       72.20     13.60 o
  15   7   3       43.84       27.75     11.98 o
  17   7   3       55.55       48.90     12.87 o
 -56   0   4       54.37       68.23     18.19 o
 -54   0   4      176.43      195.59     17.47 o
 -52   0   4      272.62      257.69     18.44 o
 -50   0   4       47.09       77.66     13.60 o
 -48   0   4       50.72       52.13     11.98 o
 -46   0   4     1644.52     1851.52     47.42 o
 -44   0   4       21.17       21.18      7.67 o
 -42   0   4        6.01       -5.36      5.60 o
 -40   0   4      245.18      204.98     11.33 o
 -38   0   4      175.58      145.50      9.57 o
 -36   0   4       64.25       59.79      7.36 o
 -34   0   4      432.38      446.00     28.43 o
 -32   0   4     1950.98     2015.58     28.44 o
 -30   0   4     9113.06     9322.28    107.34 o
 -28   0   4     9011.12     8870.29    102.23 o
 -26   0   4     7013.41     7069.63     82.06 o
 -24   0   4     3871.24     3484.52     42.92 o
 -22   0   4       22.00       19.02      2.95 o
 -20   0   4      974.89      810.36     12.49 o
 -18   0   4     8178.75     8245.67     93.02 o
 -16   0   4    26412.10    25754.95    280.72 o
 -14   0   4      906.04      738.50     10.65 o
 -12   0   4    16830.33    17168.54    187.89 o
 -10   0   4    23630.00    23158.05    224.26 o
  -8   0   4   280437.97   207556.70   7435.48 o
  -6   0   4     9671.44    10036.15     89.96 o
  -4   0   4    66585.87    61774.68    661.04 o
  -2   0   4     3133.18     3320.18     54.61 o
   0   0   4    18230.92    17918.99    218.29 o
   2   0   4    38925.85    39404.90    437.99 o
   4   0   4     4656.20     4971.62     64.67 o
   6   0   4    36463.61    35894.22    453.32 o
   8   0   4     2372.51     2246.81     31.14 o
  10   0   4    27445.63    27131.34    347.37 o
  12   0   4     9183.15     9617.31    126.42 o
  14   0   4     7048.15     7134.48    115.79 o
  16   0   4     7142.73     6471.12    106.93 o
  18   0   4     5054.61     5033.61     85.19 o
  20   0   4        1.21        9.10      4.82 o
  22   0   4     2134.27     1953.35     39.38 o
  24   0   4     1848.16     1772.21     37.77 o
  26   0   4      233.45      223.24     13.65 o
  28   0   4       28.07       13.65      6.43 o
  30   0   4       21.20       34.97     11.37 o
  32   0   4      864.38      752.91     18.79 o
  34   0   4        3.26       -1.36      4.68 o
  36   0   4     1816.11     1743.56     33.68 o
  38   0   4       15.96       27.97      6.81 o
  40   0   4      182.22      204.77     12.85 o
  42   0   4       12.35       22.55      9.25 o
  44   0   4      150.63      172.13     15.21 o
  46   0   4        2.23        2.84      9.25 o
  48   0   4      140.83      159.86     15.92 o
  50   0   4      140.81      187.97     17.69 o
 -55   1   4        3.62       -2.27      9.65 o
 -53   1   4       46.54       62.21      7.75 o
 -51   1   4        8.47       12.16      7.43 o
 -49   1   4      133.91      152.12      9.52 o
 -47   1   4      107.77       75.93      7.62 o
 -45   1   4      148.00      118.03      8.21 o
 -43   1   4      526.70      503.07     13.60 o
 -41   1   4       60.88       73.53      6.45 o
 -39   1   4      799.47      836.26     17.22 o
 -37   1   4        4.16        7.87      3.76 o
 -35   1   4     1019.52     1026.01     15.85 o
 -33   1   4      547.79      521.78     10.31 o
 -31   1   4       12.08        8.11      3.39 o
 -29   1   4      105.02      102.89      5.05 o
 -27   1   4     3030.01     2811.39     33.16 o
 -25   1   4      476.33      402.30     13.67 o
 -23   1   4     3411.13     3435.84     38.73 o
 -21   1   4        2.79       14.68      2.73 o
 -19   1   4     4499.75     4525.43     48.30 o
 -17   1   4      222.99      191.01      4.96 o
 -15   1   4      997.67      954.02     12.79 o
 -13   1   4     5903.43     5798.73     59.91 o
 -11   1   4    22718.13    22842.30    203.62 o
  -9   1   4    41174.16    40396.21    397.27 o
  -7   1   4    10936.63    10868.46    106.64 o
  -5   1   4     6281.64     6346.86     53.59 o
  -3   1   4      161.43      172.69      3.22 o
  -1   1   4     2310.20     2241.77     21.18 o
   1   1   4     1757.45     1945.08     19.27 o
   3   1   4    26686.08    26460.16    233.04 o
   5   1   4    18069.43    18136.04    162.22 o
   7   1   4      194.69      214.60      8.63 o
   9   1   4    19734.82    20583.54    226.59 o
  11   1   4    19441.37    19013.25    432.98 o
  13   1   4    13401.55    14228.73    158.69 o
  15   1   4     7335.92     7278.37     98.83 o
  17   1   4     8994.10     9246.51    149.56 o
  19   1   4     8527.49     8299.99    135.88 o
  21   1   4        0.15        6.12      3.49 o
  23   1   4      180.50      184.10      8.25 o
  25   1   4      835.01      770.41     23.45 o
  27   1   4      223.10      228.75      9.86 o
  29   1   4     6426.73     6267.49     89.70 o
  31   1   4     1023.79      988.05     16.96 o
  33   1   4      186.98      149.31      7.03 o
  35   1   4       40.92       57.05      5.55 o
  37   1   4      101.86      117.99      7.20 o
  39   1   4       15.92        8.46      5.75 o
  41   1   4       20.97       25.99      6.24 o
  43   1   4       23.19       14.91      5.63 o
  45   1   4        1.85        4.15      6.00 o
  47   1   4       31.75       54.35      7.68 o
  49   1   4        3.67        4.27      6.45 o
 -54   2   4       54.08       88.34     14.78 o
 -52   2   4        2.75       13.81      8.20 o
 -50   2   4       14.27       14.67      6.27 o
 -48   2   4      127.88      128.05      9.14 o
 -46   2   4      188.46      197.12     10.08 o
 -44   2   4      104.54      103.01      7.76 o
 -42   2   4        1.02       -2.31      4.79 o
 -40   2   4      410.67      360.69     10.96 o
 -38   2   4      509.93      497.58     12.17 o
 -36   2   4       22.99       26.92      4.96 o
 -34   2   4     1607.28     1543.29     28.56 o
 -32   2   4     3067.59     2782.04     34.82 o
 -30   2   4        1.63        2.75      3.65 o
 -28   2   4      265.98      218.03      7.03 o
 -26   2   4        8.72        6.38      2.88 o
 -24   2   4      197.71      231.86      6.80 o
 -22   2   4      567.77      557.63     10.87 o
 -20   2   4     1385.72     1210.42     17.04 o
 -18   2   4      527.73      569.76      8.12 o
 -16   2   4     2961.94     3417.56     33.87 o
 -14   2   4     1375.05     1607.38     16.19 o
 -12   2   4      213.19      178.68      4.12 o
 -10   2   4      755.32      808.81     11.21 o
  -8   2   4     8613.81     8452.54     71.42 o
  -6   2   4     3327.84     3202.59     31.50 o
  -4   2   4     7485.94     8106.64     74.49 o
  -2   2   4     4829.73     5098.95     52.78 o
   0   2   4     5503.07     5740.52     58.86 o
   2   2   4     1422.37     1501.02     18.43 o
   4   2   4     1689.91     1684.10     19.72 o
   6   2   4      204.52      190.28      5.31 o
   8   2   4    17736.24    18766.13    183.55 o
  10   2   4     6881.06     7312.61     68.04 o
  12   2   4     1114.85     1030.72     12.56 o
  14   2   4       62.75       58.44      3.77 o
  16   2   4     1594.70     1512.85     19.79 o
  18   2   4      689.89      629.65     11.65 o
  20   2   4       46.02       61.81      3.71 o
  22   2   4      712.74      688.22     11.78 o
  24   2   4        1.94       -1.74      4.50 o
  26   2   4      264.35      265.25      7.98 o
  28   2   4      151.10      154.21      7.84 o
  30   2   4     1443.51     1357.68     23.21 o
  32   2   4      755.15      778.51     16.70 o
  34   2   4      178.37      229.77      9.41 o
  36   2   4       36.52       39.23      6.07 o
  38   2   4      180.98      174.19      8.99 o
  40   2   4       26.18       30.16      6.68 o
  42   2   4      127.14      118.73      9.62 o
  44   2   4       67.48       70.59      8.89 o
  46   2   4       60.16       65.06      8.89 o
  48   2   4       91.47      109.77     10.49 o
 -51   3   4        0.01       -9.10      9.65 o
 -49   3   4        4.31        2.46      9.85 o
 -47   3   4      266.55      291.71     13.45 o
 -45   3   4       96.92       98.75      9.16 o
 -43   3   4        0.84        8.42      5.21 o
 -41   3   4      164.83      167.12      8.55 o
 -39   3   4      128.02      135.96      7.51 o
 -37   3   4       25.91       29.39      5.67 o
 -35   3   4      113.62      100.04      6.80 o
 -33   3   4      144.77      140.35      7.62 o
 -31   3   4        0.95       -3.41      4.32 o
 -29   3   4       31.36       16.93      5.58 o
 -27   3   4      534.90      448.60     11.04 o
 -25   3   4      386.44      354.10      9.32 o
 -23   3   4       20.54       17.71      3.59 o
 -21   3   4       50.56       51.42      4.37 o
 -19   3   4      812.19      777.42     11.36 o
 -17   3   4      160.13      176.99      5.23 o
 -15   3   4      405.68      374.21      6.36 o
 -13   3   4      366.76      298.82      6.21 o
 -11   3   4      383.59      461.54     12.07 o
  -9   3   4     2612.32     3231.86     32.79 o
  -7   3   4     1041.39     1202.82     16.44 o
  -5   3   4    17523.45    19391.66    172.86 o
  -3   3   4      412.52      459.38     11.41 o
  -1   3   4     6138.24     6514.49     61.32 o
   1   3   4       26.09       43.14      3.49 o
   3   3   4      103.26      151.49      5.55 o
   5   3   4      277.44      273.91      7.20 o
   7   3   4       59.94       69.34      4.66 o
   9   3   4      646.65      632.09     11.61 o
  11   3   4     1176.31     1171.92     17.49 o
  13   3   4      650.21      639.32     12.09 o
  15   3   4     1305.82     1374.05     19.85 o
  17   3   4      540.97      466.74     10.33 o
  19   3   4      968.68      877.20     18.09 o
  21   3   4      202.20      180.11     12.97 o
  23   3   4      171.21      176.29     12.61 o
  25   3   4      591.39      600.36     16.97 o
  27   3   4       72.72       60.26      7.77 o
  29   3   4        0.04       -2.84      5.82 o
  31   3   4       46.63       48.40      8.25 o
  33   3   4       91.65       69.09      9.00 o
  35   3   4        0.29        8.96      6.93 o
  37   3   4       35.14       41.35      8.52 o
  39   3   4       31.58       33.38      7.88 o
  41   3   4       53.55       77.36     10.73 o
  43   3   4       81.56       59.21     10.60 o
  45   3   4       15.35       15.23      9.24 o
 -48   4   4        0.14        4.55     13.65 o
 -46   4   4       53.21       37.68      8.11 o
 -44   4   4       11.70       14.60      7.00 o
 -42   4   4      482.24      487.86     28.23 o
 -40   4   4       53.01       44.69      7.76 o
 -38   4   4      136.31      168.20     10.32 o
 -36   4   4      323.13      283.00     10.54 o
 -34   4   4        6.71       14.81      5.43 o
 -32   4   4      131.32      119.76      7.51 o
 -30   4   4      113.10      105.96      7.83 o
 -28   4   4      280.34      279.58      9.58 o
 -26   4   4        0.04       -4.03      4.03 o
 -24   4   4      357.22      363.36     12.79 o
 -22   4   4       31.64       55.40      6.45 o
 -20   4   4      190.30      139.95      6.67 o
 -18   4   4       45.42       40.19      5.16 o
 -16   4   4      231.41      175.38      6.90 o
 -14   4   4      653.78      722.58     13.33 o
 -12   4   4      103.68       81.39      5.21 o
 -10   4   4        0.12       -0.10      2.75 o
  -8   4   4       28.20       38.90      3.53 o
  -6   4   4       14.40       20.05      3.56 o
  -4   4   4       26.69       12.89      3.15 o
  -2   4   4       31.74       25.76      3.59 o
   0   4   4      365.11      381.69      8.44 o
   2   4   4      115.48       87.56      5.09 o
   4   4   4     1859.71     1811.48     24.10 o
   6   4   4      446.52      455.36     10.62 o
   8   4   4      136.08      121.28      7.20 o
  10   4   4      440.03      402.52     10.70 o
  12   4   4     3626.91     3516.60     41.63 o
  14   4   4      659.68      703.68     14.39 o
  16   4   4     1002.85      967.66     17.17 o
  18   4   4      113.97      118.93      9.71 o
  20   4   4      132.90      113.64      9.24 o
  22   4   4       13.36        7.34      6.49 o
  24   4   4        0.03       14.84      7.18 o
  26   4   4     1280.14     1165.53     26.55 o
  28   4   4        1.80       -6.14     11.95 o
  30   4   4        0.51       -2.27      7.35 o
  32   4   4        4.34        4.98     10.62 o
  34   4   4       13.80       27.29      8.52 o
  36   4   4        2.05       -2.70      8.03 o
  38   4   4       33.76       21.11      9.80 o
  40   4   4       29.74       18.72      8.88 o
  42   4   4        7.44        4.09     11.35 o
 -43   5   4      185.30      223.44     25.02 o
 -41   5   4      101.79      149.09     14.47 o
 -39   5   4       66.89       75.85      9.29 o
 -37   5   4       37.17       18.55     10.50 o
 -35   5   4       13.84        7.34      6.02 o
 -33   5   4        5.00       -3.90      8.21 o
 -31   5   4       31.01       29.97      7.35 o
 -29   5   4      134.98      147.04     11.82 o
 -27   5   4       62.40       85.19      8.11 o
 -25   5   4      121.81      124.41      9.19 o
 -23   5   4      303.16      289.60     11.90 o
 -21   5   4      146.03      173.53      9.85 o
 -19   5   4      216.41      155.95     11.20 o
 -17   5   4        0.08       -2.72      5.05 o
 -15   5   4        0.44       -2.08      4.72 o
 -13   5   4        0.21       -3.13      4.92 o
 -11   5   4        1.14       -4.22      4.22 o
  -9   5   4       69.97       74.90      6.00 o
  -7   5   4      114.49      109.28      8.65 o
  -5   5   4       59.09       55.33      5.63 o
  -3   5   4       56.29       57.70      6.06 o
  -1   5   4      583.19      670.13     21.30 o
   1   5   4        9.36       14.93      5.76 o
   3   5   4     1432.95     1394.70     19.58 o
   5   5   4      910.88      888.26     15.17 o
   7   5   4     1850.53     1975.59     27.94 o
   9   5   4      216.03      234.33      9.79 o
  11   5   4       28.35       31.90      5.63 o
  13   5   4       31.30       43.38      6.12 o
  15   5   4      387.68      379.29     11.27 o
  17   5   4        0.33       -9.85      9.85 o
  19   5   4       10.54        6.46      7.18 o
  21   5   4      127.39      119.74     10.60 o
  23   5   4       29.51       14.88     11.50 o
  25   5   4        5.68      -11.01     11.17 o
  27   5   4       45.57       46.83      8.88 o
  29   5   4       11.51       11.66      8.73 o
  31   5   4       34.46       36.33     15.56 o
  33   5   4      164.03      187.54     15.79 o
  35   5   4       34.82       27.74     22.08 o
  37   5   4        7.58       -6.82     22.74 o
 -34   6   4       58.34      100.07     20.47 o
 -32   6   4       17.47       11.20      8.88 o
 -30   6   4       40.15       86.15     11.44 o
 -28   6   4        2.15      -14.93     16.31 o
 -26   6   4        8.94       15.51      9.21 o
 -24   6   4        3.73        1.58      8.74 o
 -22   6   4      112.30      125.57     11.20 o
 -20   6   4        2.24       -3.03     11.61 o
 -18   6   4      119.48      101.04     15.24 o
 -16   6   4        0.02       -6.56      7.98 o
 -14   6   4       13.00       10.89      7.18 o
 -12   6   4       11.90       11.51      6.93 o
 -10   6   4       78.84       81.89      7.84 o
  -8   6   4      383.81      402.23     13.27 o
  -6   6   4       41.78       47.96      7.88 o
  -4   6   4        9.01        6.53      6.89 o
  -2   6   4        2.98       -4.41      5.32 o
   0   6   4       77.85       81.19      7.96 o
   2   6   4        2.72        3.95      4.96 o
   4   6   4       19.39       20.12      5.85 o
   6   6   4       24.33       -1.64      4.96 o
   8   6   4       19.03       15.84      5.63 o
  10   6   4        0.02        0.80      5.28 o
  12   6   4       11.17       10.28      7.06 o
  14   6   4      201.20      232.45     11.90 o
  16   6   4       12.85       25.26      8.68 o
  18   6   4       82.65       83.45     10.89 o
  20   6   4       47.74       48.97      9.86 o
  22   6   4        0.06       -8.67      8.67 o
  24   6   4        5.49        3.93      9.00 o
  26   6   4       45.72       32.13     14.94 o
  28   6   4       36.81       13.36     34.11 o
 -21   7   4        3.56       15.92     15.92 o
 -19   7   4       30.04       23.88     11.26 o
 -17   7   4        2.79        5.69      9.65 o
 -15   7   4        0.01        3.42      7.66 o
 -13   7   4        6.81       -0.11      8.25 o
 -11   7   4        2.78        0.49      7.66 o
  -9   7   4       15.22       14.79      7.66 o
  -7   7   4        4.15        6.96      7.36 o
  -5   7   4        0.73       -5.69      5.69 o
  -3   7   4        3.83       -5.92      5.92 o
  -1   7   4       15.29       19.49      9.80 o
   1   7   4       13.37       -4.55      6.18 o
   3   7   4       26.55       31.08      7.06 o
   5   7   4       49.82       48.27      7.96 o
   7   7   4       43.78       57.36      8.47 o
   9   7   4       19.68       17.06      8.25 o
  11   7   4       15.84       12.77     11.37 o
  13   7   4        0.87       -5.69     11.26 o
  15   7   4        0.49       -9.25      9.25 o
 -55   1   5       41.01       57.72     12.87 o
 -53   1   5       10.72        9.65      6.45 o
 -51   1   5       25.28       25.11      6.58 o
 -49   1   5       26.84       41.32      6.80 o
 -47   1   5       16.68       19.47      6.27 o
 -45   1   5       17.78       30.68      6.00 o
 -43   1   5      632.85      568.99     14.62 o
 -41   1   5      210.19      204.41     10.66 o
 -39   1   5      939.21      904.18     17.85 o
 -37   1   5       47.85       49.21      4.92 o
 -35   1   5     2229.49     2152.11     26.34 o
 -33   1   5      757.74      751.12     12.75 o
 -31   1   5     1127.43     1100.92     15.73 o
 -29   1   5      322.47      389.63      8.87 o
 -27   1   5     1267.18     1211.86     17.41 o
 -25   1   5     1761.78     1812.12     23.03 o
 -23   1   5      127.47      143.54      4.96 o
 -21   1   5     1508.22     1364.95     18.02 o
 -19   1   5       76.10      110.90      5.28 o
 -17   1   5        0.19        2.60      2.16 o
 -15   1   5     2281.80     2265.77     23.32 o
 -13   1   5    10342.87    10308.17     93.77 o
 -11   1   5    17829.62    18509.75    165.77 o
  -9   1   5      438.15      483.68      6.77 o
  -7   1   5     2386.77     2253.19     22.21 o
  -5   1   5     3530.84     3771.03     32.98 o
  -3   1   5     4335.19     4231.23     34.11 o
  -1   1   5       52.72       58.92      1.95 o
   1   1   5     1193.79     1339.14     15.50 o
   3   1   5      187.08      175.55      4.27 o
   5   1   5    30947.90    31228.56    278.82 o
   7   1   5    17323.26    17826.64    228.37 o
   9   1   5     2099.62     2065.05     30.53 o
  11   1   5      298.90      367.26      8.67 o
  13   1   5     4764.56     4757.06     56.74 o
  15   1   5     1214.45     1289.58     19.50 o
  17   1   5      511.73      533.04     14.44 o
  19   1   5       69.62      101.62      6.07 o
  21   1   5      519.95      463.92     17.06 o
  23   1   5       30.70       27.80      7.96 o
  25   1   5      121.60      161.72      8.25 o
  27   1   5     1892.61     1847.09     33.25 o
  29   1   5      596.31      566.58     14.18 o
  31   1   5       22.61       25.42      5.32 o
  33   1   5       87.16       83.14      7.06 o
  35   1   5        1.03       -0.15      4.05 o
  37   1   5       66.18       73.00      6.00 o
  39   1   5        0.01        3.76      5.18 o
  41   1   5        4.98       14.22      6.65 o
  43   1   5        0.59        5.60      5.43 o
  45   1   5        2.44        6.85      9.10 o
  47   1   5       17.60       21.13      7.03 o
 -54   2   5        1.05       -4.55     12.51 o
 -52   2   5        3.13       11.59      6.54 o
 -50   2   5      120.27      137.21      9.40 o
 -48   2   5      144.92      173.00      9.72 o
 -46   2   5       86.91       84.15      7.83 o
 -44   2   5       78.76      103.35      7.83 o
 -42   2   5      318.97      293.07     11.04 o
 -40   2   5        5.57       -2.41      4.34 o
 -38   2   5       27.82       25.59      5.05 o
 -36   2   5     1381.60     1258.35     26.45 o
 -34   2   5       82.94       80.95      6.27 o
 -32   2   5      158.51      159.82      7.03 o
 -30   2   5      149.61      173.01      7.14 o
 -28   2   5     2397.74     2353.49     29.80 o
 -26   2   5      159.07      153.60      6.00 o
 -24   2   5       10.39       12.56      3.52 o
 -22   2   5      725.48      632.47     11.27 o
 -20   2   5      279.99      299.82      5.75 o
 -18   2   5      304.94      303.30      5.62 o
 -16   2   5      897.03     1027.85     11.54 o
 -14   2   5        1.24       17.44      1.91 o
 -12   2   5      470.66      520.13      9.02 o
 -10   2   5       40.73       39.74      2.24 o
  -8   2   5     2315.21     2421.96     24.84 o
  -6   2   5      696.39      790.67     10.23 o
  -4   2   5     3349.78     3730.00     36.29 o
  -2   2   5      399.36      601.48     12.16 o
   0   2   5     1390.73     1577.44     17.22 o
   2   2   5     4407.54     4601.22     43.68 o
   4   2   5     1332.75     1426.09     16.07 o
   6   2   5     5083.53     5787.57     59.63 o
   8   2   5     6941.95     7395.06     75.22 o
  10   2   5     4940.00     5449.55     51.66 o
  12   2   5     7657.92     7366.21     77.54 o
  14   2   5      642.25      488.96      8.93 o
  16   2   5     3600.07     3618.86     40.69 o
  18   2   5       55.72       28.77      4.47 o
  20   2   5      509.20      488.32     13.13 o
  22   2   5      434.30      408.14     14.47 o
  24   2   5      443.62      401.59      9.88 o
  26   2   5       61.60       97.59     13.85 o
  28   2   5      630.45      591.33     13.78 o
  30   2   5       73.69       62.79      6.07 o
  32   2   5       72.65       65.69      6.35 o
  34   2   5       17.59       28.33      6.49 o
  36   2   5      137.73      152.87     10.60 o
  38   2   5       31.65       49.35      8.01 o
  40   2   5        1.96        1.24      5.86 o
  42   2   5       59.03       68.22     10.01 o
  44   2   5      120.89      123.97     11.15 o
  46   2   5        1.93        7.30      7.51 o
 -51   3   5        0.01       13.65     10.36 o
 -49   3   5       11.37        2.77      6.17 o
 -47   3   5        0.01        6.25      6.25 o
 -45   3   5       98.57      106.46      9.54 o
 -43   3   5        1.96        5.19      5.11 o
 -41   3   5        4.22        7.46      4.79 o
 -39   3   5       93.78       80.40      6.58 o
 -37   3   5        3.80        3.77      4.37 o
 -35   3   5       20.04       27.33      5.05 o
 -33   3   5     1277.73     1270.83     20.82 o
 -31   3   5     1018.97      996.20     17.41 o
 -29   3   5      373.92      356.52     10.01 o
 -27   3   5      104.59       99.68      5.85 o
 -25   3   5     1081.48     1137.76     18.17 o
 -23   3   5       13.39        8.84      3.31 o
 -21   3   5       46.92       50.57      5.50 o
 -19   3   5      335.84      346.48      7.37 o
 -17   3   5     1837.84     1875.53     19.41 o
 -15   3   5     2197.08     2283.59     24.64 o
 -13   3   5     2129.08     2490.97     24.48 o
 -11   3   5      931.89     1132.46     13.35 o
  -9   3   5      705.95      803.37     12.23 o
  -7   3   5      176.80      220.89      5.09 o
  -5   3   5      127.87      177.72      6.52 o
  -3   3   5     3648.58     3929.63     39.08 o
  -1   3   5      135.15      103.51      4.35 o
   1   3   5     1476.67     1470.35     17.57 o
   3   3   5     1728.52     1797.27     20.80 o
   5   3   5       20.20       29.98      3.68 o
   7   3   5      438.49      456.17      9.87 o
   9   3   5     1437.86     1406.50     19.53 o
  11   3   5      144.76      134.69      6.09 o
  13   3   5     2258.96     2093.34     27.03 o
  15   3   5      233.97      246.74      7.86 o
  17   3   5      436.23      424.80     12.55 o
  19   3   5      143.28      136.55      7.72 o
  21   3   5       91.58       67.77      7.18 o
  23   3   5      405.20      422.07     14.63 o
  25   3   5      234.05      205.21     11.20 o
  27   3   5        6.12        1.17      6.71 o
  29   3   5       24.18       12.04      6.93 o
  31   3   5      295.05      291.13     13.29 o
  33   3   5       21.21       11.95      6.49 o
  35   3   5      285.53      270.54     13.86 o
  37   3   5      118.15       97.69     15.52 o
  39   3   5      132.22      155.81     17.42 o
  41   3   5       17.80       15.30      8.52 o
  43   3   5       65.45       90.47     12.21 o
 -48   4   5        3.42      -11.37     13.65 o
 -46   4   5       19.91       10.41      7.06 o
 -44   4   5        2.51        6.45      6.56 o
 -42   4   5       58.78       77.93      9.52 o
 -40   4   5        0.01       11.81      6.47 o
 -38   4   5      349.23      336.72     11.52 o
 -36   4   5      187.12      193.62      9.07 o
 -34   4   5      230.23      241.40     13.84 o
 -32   4   5      187.27      219.86      9.21 o
 -30   4   5      254.24      257.81      9.50 o
 -28   4   5        6.17        3.34      4.37 o
 -26   4   5        2.98        1.35      4.37 o
 -24   4   5       73.72       59.16      5.63 o
 -22   4   5       16.61        2.48      3.85 o
 -20   4   5      388.42      391.35     10.29 o
 -18   4   5        6.22       -0.48      1.86 o
 -16   4   5       35.78       78.86      4.52 o
 -14   4   5      256.20      293.26      7.47 o
 -12   4   5      295.37      293.14      6.55 o
 -10   4   5     1256.10     1220.31     14.66 o
  -8   4   5      109.52      171.38      5.93 o
  -6   4   5     1245.99     1293.83     16.91 o
  -4   4   5        0.03       -2.08      4.07 o
  -2   4   5      181.09      246.69      7.02 o
   0   4   5      146.23      132.00      5.70 o
   2   4   5      441.70      505.25     10.10 o
   4   4   5     3399.47     3280.12     35.46 o
   6   4   5     2355.31     2195.17     28.53 o
   8   4   5        1.50       -2.18      4.40 o
  10   4   5     3439.92     3458.26     41.07 o
  12   4   5      215.99      247.99      9.16 o
  14   4   5     5001.99     4740.97     54.21 o
  16   4   5      971.46      938.86     16.95 o
  18   4   5       26.16       24.32      6.75 o
  20   4   5       28.33       33.67      9.06 o
  22   4   5       28.21       13.65      6.62 o
  24   4   5      362.24      331.60     14.13 o
  26   4   5      238.13      222.26     14.08 o
  28   4   5      231.84      230.08     13.53 o
  30   4   5       40.90       22.36      7.88 o
  32   4   5       91.38       95.13     10.09 o
  34   4   5      183.57      228.00     13.96 o
  36   4   5       16.11        9.08     12.33 o
  38   4   5        6.92        6.41     12.96 o
  40   4   5        2.13        4.18      8.03 o
 -43   5   5       53.37       89.13     20.47 o
 -41   5   5       66.97       67.54      9.57 o
 -39   5   5       82.31       86.95      9.28 o
 -37   5   5      209.27      220.90     12.45 o
 -35   5   5        6.43       14.68      7.35 o
 -33   5   5      170.75      167.37     12.09 o
 -31   5   5       58.62       58.97      7.76 o
 -29   5   5        3.95       -5.35      5.35 o
 -27   5   5        3.86        4.70      5.72 o
 -25   5   5      318.03      323.87     12.45 o
 -23   5   5        0.15        5.53      7.88 o
 -21   5   5      623.46      680.37     17.40 o
 -19   5   5       19.36       27.10      6.47 o
 -17   5   5      101.14      104.95      8.20 o
 -15   5   5      718.86      649.64     17.14 o
 -13   5   5       67.80       39.51      5.11 o
 -11   5   5       94.28       70.48      6.16 o
  -9   5   5      493.03      565.03     12.34 o
  -7   5   5      212.61      222.09      8.50 o
  -5   5   5       28.70       22.71      4.71 o
  -3   5   5      230.90      228.12      9.71 o
  -1   5   5       44.21       48.07      5.21 o
   1   5   5      138.13      128.20      8.48 o
   3   5   5      326.58      400.53     10.42 o
   5   5   5     2166.92     2164.72     36.62 o
   7   5   5      315.04      362.82     10.42 o
   9   5   5     1894.81     1883.07     29.80 o
  11   5   5      589.71      570.24     17.34 o
  13   5   5      331.63      348.82     10.78 o
  15   5   5        0.81       -0.17      5.21 o
  17   5   5        2.40        0.10      5.72 o
  19   5   5      290.07      298.12     14.63 o
  21   5   5       18.89       22.82      7.88 o
  23   5   5       43.75       16.54     14.33 o
  25   5   5        7.16       -0.27      8.10 o
  27   5   5       22.40       33.08      8.82 o
  29   5   5       55.17       57.79     10.09 o
  31   5   5      344.33      412.79     32.97 o
  33   5   5        9.83       -7.11     15.08 o
  35   5   5        0.01      -11.70     11.70 o
 -34   6   5       23.15       47.76     18.19 o
 -32   6   5        0.11        0.17      8.88 o
 -30   6   5       16.24       34.96     10.09 o
 -28   6   5      179.62      159.11     16.37 o
 -26   6   5        0.32       22.70      9.24 o
 -24   6   5      345.57      326.53     17.92 o
 -22   6   5        2.60        0.87      7.35 o
 -20   6   5      155.74      155.01     12.41 o
 -18   6   5       27.54       38.82      9.00 o
 -16   6   5       58.80       54.48      9.57 o
 -14   6   5      396.46      393.08     21.53 o
 -12   6   5       84.63       56.83      8.52 o
 -10   6   5       31.79       46.33      7.06 o
  -8   6   5       18.80       27.70      6.18 o
  -6   6   5        4.14        5.69      5.69 o
  -4   6   5       71.77       63.99      7.06 o
  -2   6   5       20.39       18.68      5.43 o
   0   6   5       23.47       23.88      5.43 o
   2   6   5        0.37       -4.55      5.09 o
   4   6   5      147.42      135.43      8.06 o
   6   6   5        1.62       -5.09      5.09 o
   8   6   5       60.77       61.07      6.80 o
  10   6   5       54.92       77.93      9.84 o
  12   6   5       93.24       90.13      7.90 o
  14   6   5        6.72        4.88      6.27 o
  16   6   5       12.70       10.58      8.25 o
  18   6   5       90.81      117.03     11.67 o
  20   6   5       43.27       38.21      9.86 o
  22   6   5       17.40       12.99      9.00 o
  24   6   5       99.20      103.82     12.53 o
  26   6   5       10.07       -6.22     43.21 o
 -21   7   5        3.70        0.00     13.65 o
 -19   7   5       57.24       58.19     12.87 o
 -17   7   5       14.54       -4.55      9.65 o
 -15   7   5        0.64       -4.10      9.01 o
 -13   7   5        0.97       -7.36      7.36 o
 -11   7   5       22.45       11.97      8.68 o
  -9   7   5        6.32       -0.28      9.05 o
  -7   7   5        8.84       12.89      7.88 o
  -5   7   5        0.78       -3.72      6.18 o
  -3   7   5       20.87       18.03      7.06 o
  -1   7   5        0.16       -6.57      6.57 o
   1   7   5        4.62        6.82      6.18 o
   3   7   5       82.50      116.38     11.49 o
   5   7   5      151.72      166.84     10.49 o
   7   7   5       15.69       16.76      8.68 o
   9   7   5        1.77       13.65      9.65 o
  11   7   5       96.63       76.34     12.87 o
  13   7   5       22.72       22.74     11.37 o
 -56   0   6       37.51       52.31     18.19 o
 -54   0   6        5.36       -6.25     17.06 o
 -52   0   6      109.29      110.81     13.60 o
 -50   0   6       37.66       22.04     10.36 o
 -48   0   6        7.76        5.12      9.25 o
 -46   0   6       32.73       34.81     10.36 o
 -44   0   6      404.75      421.18     20.91 o
 -42   0   6       20.69       11.43      6.42 o
 -40   0   6       42.21       44.19      7.36 o
 -38   0   6     1008.85     1110.78     25.36 o
 -36   0   6     2184.56     1964.40     36.31 o
 -34   0   6      705.38      646.22     21.67 o
 -32   0   6        9.41        9.22      3.34 o
 -30   0   6      357.46      377.77      9.10 o
 -28   0   6     6167.37     5988.69     70.75 o
 -26   0   6     2513.11     2584.00     33.50 o
 -24   0   6      902.77     1056.63     16.41 o
 -22   0   6     1247.54     1433.22     19.89 o
 -20   0   6      586.60      787.29     12.24 o
 -18   0   6    29998.86    30394.80    331.49 o
 -16   0   6    12359.04    11549.33    128.26 o
 -14   0   6    24565.16    24915.64    241.94 o
 -12   0   6      176.04      129.96      3.55 o
 -10   0   6     3051.41     3504.41     40.55 o
  -8   0   6      210.34      260.30      9.82 o
  -6   0   6     8452.95     8849.89     98.56 o
  -4   0   6    36633.30    35706.34    476.84 o
  -2   0   6    23219.29    23347.53    408.23 o
   0   0   6     3377.37     3598.89     89.82 o
   2   0   6       41.99       11.37      2.68 o
   4   0   6     4538.07     4129.68     42.64 o
   6   0   6     4156.40     4255.70     49.38 o
   8   0   6      139.33      244.19     23.92 o
  10   0   6     5299.94     5058.88     59.33 o
  12   0   6      211.98      253.09      9.19 o
  14   0   6     4548.19     5101.33     60.47 o
  16   0   6     1486.27     1579.69     31.33 o
  18   0   6      235.29      171.88      8.74 o
  20   0   6     2601.23     2425.29     45.81 o
  22   0   6     5773.20     5397.58     92.46 o
  24   0   6    15529.01    15142.01    242.82 o
  26   0   6     1749.40     1652.70     36.16 o
  28   0   6      542.51      482.89     16.83 o
  30   0   6       52.07       35.54      7.10 o
  32   0   6       22.14       31.17     13.65 o
  34   0   6      307.68      328.62     15.84 o
  36   0   6      528.00      530.02     16.60 o
  38   0   6      210.48      201.43     14.47 o
  40   0   6       56.51       62.18     10.36 o
  42   0   6      119.97      151.23     27.29 o
  44   0   6      199.55      268.36     27.29 o
  46   0   6       13.31       43.97     11.98 o
  48   0   6       47.04       70.50     20.47 o
 -55   1   6        0.19       -6.90      6.90 o
 -53   1   6       45.10       41.96      7.14 o
 -51   1   6        0.32        3.10      6.45 o
 -49   1   6        5.42        4.13      5.63 o
 -47   1   6        0.15       -2.20      5.11 o
 -45   1   6       89.73       83.03      7.48 o
 -43   1   6      142.19      127.45      8.31 o
 -41   1   6       95.70       85.15      7.03 o
 -39   1   6     3740.65     3487.48     44.54 o
 -37   1   6      912.29      900.23     15.02 o
 -35   1   6      217.39      209.35      7.10 o
 -33   1   6        8.86        4.94      3.59 o
 -31   1   6     1168.17     1099.81     15.73 o
 -29   1   6      169.69      145.83      5.49 o
 -27   1   6      667.08      710.09     14.47 o
 -25   1   6     1983.34     1861.74     26.99 o
 -23   1   6     1101.25     1099.51     17.26 o
 -21   1   6      635.01      688.35     11.50 o
 -19   1   6     3758.01     3805.29     41.58 o
 -17   1   6     7406.08     7288.83     67.94 o
 -15   1   6     8585.69     8763.97     80.80 o
 -13   1   6     3226.15     2984.45     29.48 o
 -11   1   6     1185.34     1058.27     12.29 o
  -9   1   6     1394.45     1345.31     14.50 o
  -7   1   6       23.12       36.97      1.96 o
  -5   1   6        8.86        4.19      1.06 o
  -3   1   6      256.02      321.96      4.25 o
  -1   1   6    20466.89    20688.60    189.22 o
   1   1   6     4017.25     3999.87     32.81 o
   3   1   6    17211.76    17937.42    161.65 o
   5   1   6      547.80      626.63     11.36 o
   7   1   6    16242.14    16869.96    152.55 o
   9   1   6     3305.43     3762.47     44.07 o
  11   1   6      445.93      444.92     20.68 o
  13   1   6    10289.02    10345.42    117.20 o
  15   1   6      420.51      372.71      8.99 o
  17   1   6      790.88      824.88     14.60 o
  19   1   6      332.70      343.48     13.95 o
  21   1   6      423.40      413.62     12.21 o
  23   1   6     3523.17     3353.57     51.76 o
  25   1   6       82.22       69.19     12.10 o
  27   1   6      452.56      427.00     10.54 o
  29   1   6      118.06      124.15      6.46 o
  31   1   6        0.77       -3.12      4.33 o
  33   1   6        4.50        1.32      4.77 o
  35   1   6       93.39       82.13      7.33 o
  37   1   6       62.00       61.56      5.90 o
  39   1   6      176.15      193.76     10.14 o
  41   1   6      294.17      324.55     11.56 o
  43   1   6       93.11       82.85      7.68 o
  45   1   6       38.86       34.63      7.29 o
  47   1   6        2.16        6.21      8.86 o
 -54   2   6        0.24        7.96      9.65 o
 -52   2   6       37.39       48.74      7.83 o
 -50   2   6       35.67       44.42      6.90 o
 -48   2   6       74.97       64.39      7.32 o
 -46   2   6       28.93       30.18      6.80 o
 -44   2   6        0.66        3.75      4.98 o
 -42   2   6       21.14       27.64      6.10 o
 -40   2   6      285.03      292.14     10.11 o
 -38   2   6        8.86        7.64      4.96 o
 -36   2   6     1634.63     1611.87     24.22 o
 -34   2   6      253.42      260.00     10.16 o
 -32   2   6     2602.88     2394.13     31.01 o
 -30   2   6       45.11       45.59      5.05 o
 -28   2   6      218.94      205.14      7.14 o
 -26   2   6      621.83      624.72     11.93 o
 -24   2   6     1075.06     1028.75     15.76 o
 -22   2   6       28.22       40.21      2.88 o
 -20   2   6     6559.78     6404.88     60.74 o
 -18   2   6     3302.36     2985.13     30.85 o
 -16   2   6     6339.72     6698.76     63.34 o
 -14   2   6     5529.02     5557.95     97.92 o
 -12   2   6     1386.88     1294.68     15.50 o
 -10   2   6     3507.48     3739.77     36.75 o
  -8   2   6     2077.52     2285.68     52.90 o
  -6   2   6      547.92      629.93      8.84 o
  -4   2   6        2.08       12.83      1.62 o
  -2   2   6      809.78      802.88     10.42 o
   0   2   6      520.51      546.65      8.17 o
   2   2   6        7.81       28.33      3.55 o
   4   2   6     1104.95     1131.59     13.61 o
   6   2   6     7859.53     7709.68     71.49 o
   8   2   6     2657.54     2668.36     27.23 o
  10   2   6      173.52      213.09      5.58 o
  12   2   6      309.24      368.42     10.01 o
  14   2   6       18.46       22.38      3.45 o
  16   2   6     4082.28     4129.24     45.79 o
  18   2   6      737.49      689.69     12.36 o
  20   2   6     6797.38     6484.28     69.55 o
  22   2   6      405.09      470.35     22.53 o
  24   2   6        1.11       -4.07      4.07 o
  26   2   6      428.30      378.39     13.00 o
  28   2   6      427.17      341.77     10.38 o
  30   2   6      277.31      283.22     12.21 o
  32   2   6       13.44       16.35      9.55 o
  34   2   6       62.46       84.65      8.68 o
  36   2   6       70.96       69.92      9.00 o
  38   2   6        0.47        5.66      5.86 o
  40   2   6       15.25       22.72      7.22 o
  42   2   6        1.43       18.31      8.68 o
  44   2   6       35.28       65.89     11.78 o
  46   2   6       51.48       68.91     14.47 o
 -51   3   6       40.75       43.42     20.47 o
 -49   3   6       79.08       93.23      8.66 o
 -47   3   6       12.82       16.98      7.23 o
 -45   3   6       27.43       28.95      7.35 o
 -43   3   6       27.54       19.06      5.85 o
 -41   3   6       50.00       34.20      5.91 o
 -39   3   6        0.81       -1.11      4.57 o
 -37   3   6      169.07      160.86      8.36 o
 -35   3   6      708.53      642.10     16.00 o
 -33   3   6      207.19      204.21      8.36 o
 -31   3   6      539.71      538.47     12.42 o
 -29   3   6      437.92      432.44     11.27 o
 -27   3   6       18.90       23.52      4.57 o
 -25   3   6       91.83       73.93      5.35 o
 -23   3   6      123.53      125.58      8.82 o
 -21   3   6       52.91       37.46      3.00 o
 -19   3   6      362.30      338.43      6.48 o
 -17   3   6      353.29      403.22      7.77 o
 -15   3   6     1729.65     1983.38     21.86 o
 -13   3   6     2226.74     2458.64     24.15 o
 -11   3   6        1.54       -0.94      2.06 o
  -9   3   6      321.60      345.81      9.41 o
  -7   3   6       38.11       33.78      3.12 o
  -5   3   6      907.28      924.55     11.26 o
  -3   3   6      702.55      685.38     10.61 o
  -1   3   6     6066.62     6536.89     62.25 o
   1   3   6      216.61      278.19      8.98 o
   3   3   6     1444.00     1577.24     19.09 o
   5   3   6      634.52      657.40     10.87 o
   7   3   6      147.40      218.89      7.55 o
   9   3   6       59.00       61.47      3.32 o
  11   3   6     1206.36     1148.44     15.04 o
  13   3   6      107.54      101.85      5.90 o
  15   3   6      609.00      596.18     14.27 o
  17   3   6     1872.47     1878.52     29.69 o
  19   3   6      445.26      395.64     12.35 o
  21   3   6     1349.31     1380.29     24.57 o
  23   3   6     1737.31     1574.59     30.14 o
  25   3   6        0.66        0.85      5.82 o
  27   3   6      348.51      417.10     14.84 o
  29   3   6       57.09       66.18      8.25 o
  31   3   6       21.38       32.64      8.25 o
  33   3   6        5.59        3.34      6.93 o
  35   3   6        6.73       12.17      6.93 o
  37   3   6       62.12       59.09      9.24 o
  39   3   6       57.88       45.66      9.00 o
  41   3   6       51.77       53.35     10.34 o
  43   3   6        2.97        3.91      8.03 o
 -48   4   6        6.28       18.19     15.92 o
 -46   4   6        0.20       -7.55      7.55 o
 -44   4   6       15.10        0.27      6.89 o
 -42   4   6       13.40       12.65      6.17 o
 -40   4   6      141.76      132.54      8.35 o
 -38   4   6        4.58        8.52      5.63 o
 -36   4   6        2.11        4.86      5.43 o
 -34   4   6       77.81       94.86      7.51 o
 -32   4   6      192.17      176.65     11.07 o
 -30   4   6      991.93     1008.81     18.58 o
 -28   4   6      351.80      339.28     10.50 o
 -26   4   6       23.75       15.31      4.84 o
 -24   4   6      284.59      269.48     10.46 o
 -22   4   6        0.01        0.16      4.13 o
 -20   4   6      222.82      199.49      9.54 o
 -18   4   6      182.77      180.99      6.15 o
 -16   4   6      290.92      316.62      7.93 o
 -14   4   6      236.71      210.86      5.94 o
 -12   4   6      836.90      866.43     11.69 o
 -10   4   6      277.49      299.08      7.29 o
  -8   4   6      225.09      246.89      7.12 o
  -6   4   6       16.17        9.61      3.22 o
  -4   4   6       15.32        5.17      3.01 o
  -2   4   6       18.65       18.25      4.92 o
   0   4   6      394.81      441.73     14.15 o
   2   4   6     3366.03     3295.22     35.31 o
   4   4   6     1574.75     1530.70     20.02 o
   6   4   6      122.01      113.03      6.08 o
   8   4   6       65.51       67.58      6.01 o
  10   4   6     1709.59     1570.63     22.78 o
  12   4   6      428.26      469.68     11.74 o
  14   4   6     1651.62     1669.01     24.68 o
  16   4   6      232.60      224.87      8.70 o
  18   4   6      246.02      229.80      8.81 o
  20   4   6       35.95       57.94      7.72 o
  22   4   6      301.76      290.03     13.86 o
  24   4   6        2.32       -0.54      7.35 o
  26   4   6       49.27       50.08     12.88 o
  28   4   6        0.06       -5.51     15.24 o
  30   4   6       43.51       64.34      9.86 o
  32   4   6       77.09      109.55     15.45 o
  34   4   6        0.13       -7.40      7.88 o
  36   4   6       32.44       42.09     10.09 o
  38   4   6        4.03      -11.78     11.78 o
 -43   5   6        0.52       -7.96      9.65 o
 -41   5   6       72.21       51.73      9.19 o
 -39   5   6        2.00        2.03      7.00 o
 -37   5   6      207.10      244.70     12.58 o
 -35   5   6        0.06        2.55      6.92 o
 -33   5   6        4.19        5.33      6.57 o
 -31   5   6       45.09       42.99      7.76 o
 -29   5   6       47.72       37.49      6.89 o
 -27   5   6       44.23       34.57      6.92 o
 -25   5   6       55.73       44.48      7.88 o
 -23   5   6       48.58       49.74      7.35 o
 -21   5   6        0.49       -3.78      5.46 o
 -19   5   6      268.11      240.75     11.29 o
 -17   5   6       97.84       90.63      9.19 o
 -15   5   6      230.21      239.70      8.81 o
 -13   5   6      204.86      189.19      8.10 o
 -11   5   6      136.63      112.06      6.72 o
  -9   5   6       71.31       54.81      5.94 o
  -7   5   6      196.28      191.43      8.91 o
  -5   5   6       90.02       88.21      6.45 o
  -3   5   6       11.37        2.84      3.96 o
  -1   5   6      240.02      269.67     15.06 o
   1   5   6       22.05       12.15      4.55 o
   3   5   6      447.15      411.00     10.10 o
   5   5   6      379.83      353.15     11.70 o
   7   5   6       16.06       11.83      4.79 o
   9   5   6      146.67      137.57      7.37 o
  11   5   6      490.87      455.10     11.21 o
  13   5   6       96.36       83.53      6.90 o
  15   5   6       37.01       23.30      5.31 o
  17   5   6      205.40      187.06     10.38 o
  19   5   6       29.47       25.93      7.22 o
  21   5   6       27.03       29.21     16.17 o
  23   5   6        0.95       -4.31      7.45 o
  25   5   6       75.09       78.24     10.09 o
  27   5   6        0.42       -4.96     12.96 o
  29   5   6        7.68        6.44      9.24 o
  31   5   6      120.42      156.39     13.29 o
  33   5   6        9.25       -0.57     14.07 o
 -34   6   6       16.65       18.19     13.65 o
 -32   6   6        9.91       15.84     11.81 o
 -30   6   6       25.38       34.19     10.27 o
 -28   6   6      104.47      103.52     13.68 o
 -26   6   6       11.84       34.19      9.86 o
 -24   6   6      138.06      106.47     11.20 o
 -22   6   6      119.99      114.97     11.20 o
 -20   6   6      184.45      200.27     12.53 o
 -18   6   6      237.61      186.59     12.53 o
 -16   6   6        1.85       -6.93      6.93 o
 -14   6   6        0.00        3.21      6.93 o
 -12   6   6       15.32       12.37      7.36 o
 -10   6   6        9.03        6.53      6.24 o
  -8   6   6        2.29       -3.29      5.02 o
  -6   6   6       48.20       40.64      6.00 o
  -4   6   6       17.14       21.37      5.55 o
  -2   6   6        0.32        5.02      5.25 o
   0   6   6       32.20       29.40      5.63 o
   2   6   6       17.83        2.27      5.09 o
   4   6   6        3.49        2.27      5.25 o
   6   6   6       78.07       61.40      6.65 o
   8   6   6       60.09       66.78      6.80 o
  10   6   6       58.23       83.41      7.18 o
  12   6   6       81.22       85.49      7.83 o
  14   6   6        7.81       13.71      6.45 o
  16   6   6      150.83      166.52      9.88 o
  18   6   6        5.01       16.51      7.06 o
  20   6   6       80.86       79.20      9.35 o
  22   6   6       90.93       98.57     12.21 o
  24   6   6        0.79        3.58     14.78 o
  26   6   6        0.87       -6.50     18.19 o
 -21   7   6        2.02       18.19     15.92 o
 -19   7   6        0.78        2.10     10.36 o
 -17   7   6       41.69       54.58     11.98 o
 -15   7   6       19.16       12.51      9.65 o
 -13   7   6        5.71       -7.36      7.36 o
 -11   7   6        0.75       -6.57      6.57 o
  -9   7   6       11.71       18.31      8.25 o
  -7   7   6        1.42        4.69      7.36 o
  -5   7   6       10.74       11.46      7.06 o
  -3   7   6        2.86       -0.22      6.48 o
  -1   7   6        0.59        6.71      6.89 o
   1   7   6        0.01       11.94      6.82 o
   3   7   6       15.94       17.35      7.06 o
   5   7   6        5.90        2.38      6.48 o
   7   7   6        0.14        4.66      8.25 o
   9   7   6        8.46       13.82     12.51 o
  11   7   6       12.89       10.23     11.26 o
 -55   1   7        1.44        3.14      6.23 o
 -53   1   7        4.18        0.47      5.76 o
 -51   1   7       14.28       12.67      6.24 o
 -49   1   7        0.01       -2.31      5.69 o
 -47   1   7       13.87       15.26      5.90 o
 -45   1   7      104.83      105.07      7.68 o
 -43   1   7      356.55      379.38     13.27 o
 -41   1   7       12.46       32.66      5.63 o
 -39   1   7      447.50      458.34     13.54 o
 -37   1   7      250.03      227.61      7.56 o
 -35   1   7     1641.42     1588.48     21.24 o
 -33   1   7     1285.60     1219.36     17.33 o
 -31   1   7     2711.22     2555.98     29.02 o
 -29   1   7       84.47      105.32      4.79 o
 -27   1   7     1001.46      983.83     15.31 o
 -25   1   7       65.99       75.38      4.20 o
 -23   1   7      788.92      843.47     16.86 o
 -21   1   7     2887.11     2616.37     30.64 o
 -19   1   7     2303.82     2333.48     24.84 o
 -17   1   7    13061.56    14039.93    127.59 o
 -15   1   7     5919.14     6281.95     59.17 o
 -13   1   7     6526.34     6870.06     63.82 o
 -11   1   7    12395.35    12689.18    106.07 o
  -9   1   7        5.40        8.31      1.53 o
  -7   1   7     3291.44     3296.49     31.80 o
  -5   1   7      632.01      636.70      7.30 o
  -3   1   7     6011.50     6217.89     49.69 o
  -1   1   7     4021.26     4329.51     44.38 o
   1   1   7        0.03        1.58      1.48 o
   3   1   7     4235.37     4658.62     44.79 o
   5   1   7       20.51        4.41      2.22 o
   7   1   7     3646.51     4019.53     40.01 o
   9   1   7      479.33      393.68      8.65 o
  11   1   7        3.76       13.09      3.22 o
  13   1   7      227.62      176.22      6.16 o
  15   1   7      265.53      232.58      6.80 o
  17   1   7      571.24      574.75     12.99 o
  19   1   7      108.63      107.52      5.92 o
  21   1   7     1172.70     1171.93     22.73 o
  23   1   7     3247.38     3083.30     46.82 o
  25   1   7     1480.89     1291.97     25.36 o
  27   1   7       67.96       71.45      7.82 o
  29   1   7      699.26      680.72     13.60 o
  31   1   7       91.40       97.50      6.16 o
  33   1   7        0.92        1.78      4.40 o
  35   1   7      226.95      231.36      9.52 o
  37   1   7       27.72       37.25      6.48 o
  39   1   7        7.21       13.30      6.07 o
  41   1   7      122.07      137.23      9.82 o
  43   1   7        1.16        3.50      6.90 o
  45   1   7       15.85       26.75     10.18 o
 -54   2   7        5.03        6.82     15.92 o
 -52   2   7        4.77        6.77      6.16 o
 -50   2   7        3.61        3.26      7.63 o
 -48   2   7       35.46       32.11      7.25 o
 -46   2   7      155.24      164.84      9.33 o
 -44   2   7        0.03        2.91      5.38 o
 -42   2   7      222.83      207.70     14.71 o
 -40   2   7      867.68      902.97     17.32 o
 -38   2   7       35.73       42.78      6.55 o
 -36   2   7      353.66      407.62     10.83 o
 -34   2   7      294.93      281.64      9.21 o
 -32   2   7     1479.52     1494.45     21.80 o
 -30   2   7      292.98      294.02      9.21 o
 -28   2   7     3368.42     3109.62     37.32 o
 -26   2   7     1069.85     1054.29     16.79 o
 -24   2   7      102.01      130.34      5.76 o
 -22   2   7     2177.09     2143.58     26.99 o
 -20   2   7     1071.56     1029.20     15.27 o
 -18   2   7      114.55       78.62      4.22 o
 -16   2   7        3.94       21.77      3.39 o
 -14   2   7     3596.16     3563.25     39.16 o
 -12   2   7     1169.04     1293.62     15.40 o
 -10   2   7     1183.89     1272.03     15.04 o
  -8   2   7      249.80      232.19      5.31 o
  -6   2   7      378.10      564.29      8.35 o
  -4   2   7     1770.06     1944.96     19.05 o
  -2   2   7     1218.54     1120.89     12.29 o
   0   2   7     2560.66     2763.79     28.37 o
   2   2   7     4604.97     4838.93     46.32 o
   4   2   7     5520.00     6092.22     57.43 o
   6   2   7      605.47      609.54      9.72 o
   8   2   7      754.99      774.95     11.00 o
  10   2   7      569.31      616.93     11.20 o
  12   2   7     1173.98     1132.09     17.79 o
  14   2   7      431.82      385.94     13.13 o
  16   2   7      411.20      395.94      8.60 o
  18   2   7      498.70      547.59     10.91 o
  20   2   7     5138.49     4855.07     54.27 o
  22   2   7      363.80      360.90     10.58 o
  24   2   7     1444.81     1445.47     26.98 o
  26   2   7        4.16        9.60      7.10 o
  28   2   7       81.70       44.58      8.74 o
  30   2   7      540.17      510.51     21.72 o
  32   2   7      494.63      417.84     20.52 o
  34   2   7        1.12       -6.30      6.30 o
  36   2   7       50.03       49.57      7.23 o
  38   2   7        7.73        8.91      6.54 o
  40   2   7        0.93       -4.04      5.96 o
  42   2   7       11.15       27.97      9.36 o
  44   2   7        9.45       26.60      9.57 o
 -51   3   7       10.23       12.93      9.31 o
 -49   3   7       12.06       16.14      7.53 o
 -47   3   7        3.70       -2.63      6.89 o
 -45   3   7        0.02       -4.27      7.55 o
 -43   3   7       33.07       49.45      7.90 o
 -41   3   7       96.37      119.50      7.68 o
 -39   3   7      346.37      328.15     10.85 o
 -37   3   7     1556.40     1548.43     24.31 o
 -35   3   7       28.56       31.50      5.35 o
 -33   3   7       35.66       45.98      5.63 o
 -31   3   7      120.15       99.43      6.67 o
 -29   3   7      100.87      119.16      6.90 o
 -27   3   7     1251.84     1244.93     19.60 o
 -25   3   7       40.03       39.66      4.79 o
 -23   3   7       25.66       34.12      4.37 o
 -21   3   7       46.79       60.09      3.32 o
 -19   3   7        0.09        0.62      2.07 o
 -17   3   7       15.28       10.97      2.35 o
 -15   3   7      563.47      544.68      8.60 o
 -13   3   7       35.56       33.90      2.91 o
 -11   3   7        4.89       -1.75      2.02 o
  -9   3   7       88.18       78.93      3.47 o
  -7   3   7       44.83       32.55      3.22 o
  -5   3   7     3501.72     3752.53     37.82 o
  -3   3   7     4084.17     3815.60     42.57 o
  -1   3   7     3819.53     3660.14     41.19 o
   1   3   7      387.55      395.35      8.98 o
   3   3   7      905.34      900.31     14.35 o
   5   3   7      169.75      163.19      7.68 o
   7   3   7      557.40      513.85      8.84 o
   9   3   7      448.35      481.03      8.84 o
  11   3   7     1530.92     1435.39     18.03 o
  13   3   7      924.07      862.66     16.77 o
  15   3   7        6.45        9.75      7.12 o
  17   3   7        8.62       15.80      5.28 o
  19   3   7      961.92      894.25     19.70 o
  21   3   7       12.48        7.06      5.72 o
  23   3   7       99.31       70.30      8.25 o
  25   3   7      356.60      382.12     14.84 o
  27   3   7      372.73      320.24     13.53 o
  29   3   7        9.17        3.83      7.18 o
  31   3   7        9.16       23.98      7.66 o
  33   3   7        8.27        3.83      9.82 o
  35   3   7      182.07      180.01     12.53 o
  37   3   7        1.13      -10.98     10.98 o
  39   3   7       32.04       38.34      9.24 o
  41   3   7       68.86       89.65     11.20 o
 -48   4   7       41.35       29.57     15.92 o
 -46   4   7       17.80        9.55      5.96 o
 -44   4   7       79.68       77.49      8.02 o
 -42   4   7       46.89       55.87      7.23 o
 -40   4   7        4.13        5.90      5.43 o
 -38   4   7       49.89       50.18      6.97 o
 -36   4   7      511.41      539.53     14.24 o
 -34   4   7      208.93      201.80      9.40 o
 -32   4   7       29.52       31.27      5.91 o
 -30   4   7      149.14      157.47      8.18 o
 -28   4   7        6.03        4.56      5.00 o
 -26   4   7        0.11        1.66      4.57 o
 -24   4   7      875.62      914.05     16.85 o
 -22   4   7     1795.34     1620.61     27.32 o
 -20   4   7       99.67       88.66      6.27 o
 -18   4   7       67.47       72.74      4.56 o
 -16   4   7       54.81       32.57      4.08 o
 -14   4   7      358.23      359.53      8.45 o
 -12   4   7       40.47       32.84      3.82 o
 -10   4   7      233.58      289.59      7.63 o
  -8   4   7     1647.98     1640.52     20.63 o
  -6   4   7       87.24      108.59      6.27 o
  -4   4   7      972.41     1049.75     16.44 o
  -2   4   7     1780.57     1889.74     22.95 o
   0   4   7      660.47      648.46     11.65 o
   2   4   7      285.30      329.74      8.60 o
   4   4   7     2653.71     2636.78     30.07 o
   6   4   7     1403.76     1395.32     19.25 o
   8   4   7      355.93      332.70      9.17 o
  10   4   7      229.79      245.77      8.54 o
  12   4   7        6.40        7.12      4.35 o
  14   4   7       92.38       74.95      6.27 o
  16   4   7      615.56      605.35     13.52 o
  18   4   7      590.25      533.52     17.73 o
  20   4   7       20.46        8.81      6.35 o
  22   4   7      369.77      349.51     13.50 o
  24   4   7       25.54       21.30      8.52 o
  26   4   7        2.11       -3.90      7.35 o
  28   4   7      330.11      391.14     16.22 o
  30   4   7       13.72       17.57     10.04 o
  32   4   7       29.50       28.32     11.55 o
  34   4   7       51.71       46.17     10.09 o
  36   4   7        2.56       -4.07     18.65 o
  38   4   7        6.50       17.06     10.23 o
 -43   5   7        2.37       -1.45      8.74 o
 -41   5   7       19.52       11.12      7.44 o
 -39   5   7        0.30        0.32      6.31 o
 -37   5   7        3.97        2.55      6.92 o
 -35   5   7        1.61       -3.13      6.25 o
 -33   5   7       35.75       13.19      6.63 o
 -31   5   7       14.79       16.34      8.03 o
 -29   5   7       57.23       56.23      7.99 o
 -27   5   7      117.14      109.75      9.16 o
 -25   5   7       78.42       65.06      7.76 o
 -23   5   7        0.00        4.49      6.47 o
 -21   5   7     1574.54     1519.71     34.98 o
 -19   5   7        7.20       15.83      6.35 o
 -17   5   7      397.48      335.60     12.12 o
 -15   5   7        0.59       -4.40      4.40 o
 -13   5   7        5.74       -4.13      4.13 o
 -11   5   7      253.82      287.26      9.74 o
  -9   5   7       85.48      113.52      8.89 o
  -7   5   7        8.60        9.30      5.02 o
  -5   5   7       18.06       32.45      6.43 o
  -3   5   7       94.00       89.20      5.61 o
  -1   5   7      241.41      243.89      8.13 o
   1   5   7       10.44       12.78      4.35 o
   3   5   7       22.30       10.32      4.61 o
   5   5   7      194.43      156.81      7.19 o
   7   5   7      731.80      697.56     13.64 o
   9   5   7      119.23      105.74      6.52 o
  11   5   7      160.23      160.47      7.60 o
  13   5   7        0.33        0.37      4.46 o
  15   5   7        0.02       -4.19      4.19 o
  17   5   7       29.99       33.06      6.80 o
  19   5   7       19.79       34.07     12.15 o
  21   5   7        0.03        1.32      7.18 o
  23   5   7        0.35       -6.37     11.15 o
  25   5   7        6.52        7.26     11.90 o
  27   5   7      246.34      260.15     15.32 o
  29   5   7      106.48      139.46     26.97 o
  31   5   7       43.36       76.25     16.90 o
 -34   6   7       84.26       72.78     18.19 o
 -32   6   7        5.43        5.77      8.88 o
 -30   6   7       32.01       33.80      9.43 o
 -28   6   7       29.70       39.17     10.09 o
 -26   6   7      106.20      129.49     12.36 o
 -24   6   7        3.27       10.63      7.66 o
 -22   6   7       54.55       32.67      8.52 o
 -20   6   7       17.78       12.41      7.66 o
 -18   6   7      268.21      286.99     14.63 o
 -16   6   7       51.58       58.36      9.57 o
 -14   6   7       89.04      102.16     12.29 o
 -12   6   7       82.08       61.77      7.33 o
 -10   6   7        2.12       -4.28      5.11 o
  -8   6   7        0.60       -2.53      4.84 o
  -6   6   7        3.00       -0.81      5.11 o
  -4   6   7        4.90        5.41      5.25 o
  -2   6   7      215.24      274.38     12.36 o
   0   6   7        5.42        9.38      5.66 o
   2   6   7       18.18       13.88      5.55 o
   4   6   7        5.13        6.94      5.55 o
   6   6   7       41.15       39.94      6.00 o
   8   6   7       19.85       11.59      5.85 o
  10   6   7        8.86        3.10      4.79 o
  12   6   7        0.15        6.46      6.39 o
  14   6   7        5.96       14.43      6.80 o
  16   6   7      133.48      163.76      9.67 o
  18   6   7       16.21       14.53      6.88 o
  20   6   7       10.21       13.13      7.84 o
  22   6   7        3.35        4.62      7.84 o
  24   6   7        4.89       16.13     17.64 o
 -19   7   7       37.70       40.79     11.98 o
 -17   7   7        0.76       -8.04      8.04 o
 -15   7   7        0.45        1.24     11.37 o
 -13   7   7        4.70        0.55      8.98 o
 -11   7   7       52.64       37.61      9.19 o
  -9   7   7        0.81       -7.36      7.36 o
  -7   7   7        0.26        0.00      6.93 o
  -5   7   7       18.67       17.52      7.06 o
  -3   7   7       10.58       13.39      8.21 o
  -1   7   7        2.28        5.52      6.48 o
   1   7   7        6.94       16.49      6.82 o
   3   7   7       15.49       17.60      6.90 o
   5   7   7       12.47       -8.34      8.93 o
   7   7   7        1.39        9.27     12.51 o
   9   7   7       36.00       31.43     10.01 o
 -56   0   8        1.40      -10.36     10.36 o
 -54   0   8        5.07       13.65     11.26 o
 -52   0   8       32.71       29.57     10.92 o
 -50   0   8       11.22        0.57      9.25 o
 -48   0   8       46.60       56.00     11.98 o
 -46   0   8        0.00       -7.96      7.96 o
 -44   0   8       89.98       76.34     11.26 o
 -42   0   8       54.21       67.86     10.36 o
 -40   0   8        9.55        2.53      7.96 o
 -38   0   8      801.09      737.25     20.01 o
 -36   0   8     2185.89     2139.85     38.45 o
 -34   0   8      337.08      268.37     11.67 o
 -32   0   8      115.00      104.65      7.23 o
 -30   0   8      355.46      351.49      8.72 o
 -28   0   8     1019.93      901.92     15.24 o
 -26   0   8     3311.15     3259.73     41.25 o
 -24   0   8     3340.47     3545.93     43.82 o
 -22   0   8       98.30      104.96      6.57 o
 -20   0   8     9899.35    10601.79    119.14 o
 -18   0   8     2857.87     3375.98     71.52 o
 -16   0   8    55577.94    58284.29    626.11 o
 -14   0   8     1398.50     1934.39     29.31 o
 -12   0   8     2796.16     2991.84     42.36 o
 -10   0   8    15260.20    16851.01    215.10 o
  -8   0   8     8019.85     8202.69    139.18 o
  -6   0   8      637.48      678.90     14.77 o
  -4   0   8     4731.39     4526.97    144.42 o
  -2   0   8     1194.16     1118.93     32.98 o
   0   0   8     1110.76     1300.29     26.50 o
   2   0   8      423.28      457.68      6.17 o
   4   0   8     1442.67     1689.57     21.95 o
   6   0   8      258.31      338.72      6.68 o
   8   0   8     4775.69     4733.36     65.00 o
  10   0   8     6778.82     6717.26     78.09 o
  12   0   8     1257.47     1302.04     19.45 o
  14   0   8      301.67      343.17      8.67 o
  16   0   8       41.81       68.01      4.52 o
  18   0   8       67.65       72.15      6.02 o
  20   0   8     5199.90     5215.88     73.09 o
  22   0   8     1321.62     1301.80     24.49 o
  24   0   8     1335.43     1266.43     24.49 o
  26   0   8        6.13       -4.68      4.68 o
  28   0   8      445.48      457.70     13.96 o
  30   0   8      354.54      409.71     14.32 o
  32   0   8       85.37       88.43     10.66 o
  34   0   8      470.32      460.95     20.05 o
  36   0   8      241.25      238.58     16.08 o
  38   0   8       28.41       26.30      7.36 o
  40   0   8      203.29      270.36     15.28 o
  42   0   8      699.04      862.56     25.36 o
  44   0   8        0.91        0.21      8.74 o
 -55   1   8       23.36       29.97      7.32 o
 -53   1   8        0.98       10.94      6.32 o
 -51   1   8        2.25       11.85      6.16 o
 -49   1   8        9.11       10.46      5.76 o
 -47   1   8        0.25        3.84      5.76 o
 -45   1   8      290.02      303.44     11.37 o
 -43   1   8      790.12      833.79     17.88 o
 -41   1   8       80.83       82.37      7.03 o
 -39   1   8      397.52      400.10     11.77 o
 -37   1   8        6.15        2.10      3.70 o
 -35   1   8      279.57      260.76      7.56 o
 -33   1   8       20.76       23.24      3.76 o
 -31   1   8     1926.12     1963.55     23.93 o
 -29   1   8        4.42       13.29      3.39 o
 -27   1   8     1363.35     1365.14     17.68 o
 -25   1   8      251.45      231.65      7.03 o
 -23   1   8      817.59      932.15     14.28 o
 -21   1   8     3945.48     3775.20     41.97 o
 -19   1   8     1222.53     1269.00     15.24 o
 -17   1   8    17295.01    17339.13    156.96 o
 -15   1   8     4420.04     4517.35     43.70 o
 -13   1   8      328.27      377.32      6.56 o
 -11   1   8     3249.51     3280.90     30.14 o
  -9   1   8     9567.14     9473.23     86.22 o
  -7   1   8       37.19       60.10      2.32 o
  -5   1   8       94.21       94.49      3.13 o
  -3   1   8     3629.40     4072.47     34.03 o
  -1   1   8      380.40      535.29      6.98 o
   1   1   8     2408.56     2757.54     25.68 o
   3   1   8     3049.92     2966.81     30.21 o
   5   1   8     2327.01     2163.46     22.89 o
   7   1   8     8507.01     8858.79     91.10 o
   9   1   8     2731.06     2754.88     31.53 o
  11   1   8     3303.36     3224.74     33.44 o
  13   1   8        1.07       -0.32      2.83 o
  15   1   8     2150.14     2035.55     26.15 o
  17   1   8      200.96      180.10      6.72 o
  19   1   8      279.26      283.08      8.64 o
  21   1   8     7461.95     7430.68     87.53 o
  23   1   8      543.42      570.65     15.28 o
  25   1   8      625.45      540.05     13.04 o
  27   1   8       11.08       13.01      5.02 o
  29   1   8      247.07      297.00     10.76 o
  31   1   8      340.49      362.24     10.54 o
  33   1   8       29.26       39.78      5.63 o
  35   1   8       21.46       25.00      6.23 o
  37   1   8        1.81        6.00      6.18 o
  39   1   8       25.93       12.13      7.88 o
  41   1   8       74.56      117.94     17.61 o
  43   1   8       65.92       73.13     12.41 o
 -54   2   8        0.02       -6.18      6.18 o
 -52   2   8        1.49        4.27      6.10 o
 -50   2   8        0.41        5.06      6.00 o
 -48   2   8      168.14      157.85      9.47 o
 -46   2   8      410.06      374.27     12.49 o
 -44   2   8      187.92      172.90      9.21 o
 -42   2   8       97.52      102.45      7.83 o
 -40   2   8      269.92      257.71      8.64 o
 -38   2   8      380.15      373.72     10.62 o
 -36   2   8       41.25       39.39      5.05 o
 -34   2   8       56.99       50.30      5.71 o
 -32   2   8       10.51        5.36      4.50 o
 -30   2   8      254.72      211.95      9.28 o
 -28   2   8      491.19      502.42     10.91 o
 -26   2   8     1141.24     1062.53     19.28 o
 -24   2   8      634.13      549.96     12.63 o
 -22   2   8     1002.39     1119.18     15.09 o
 -20   2   8     2503.37     2709.78     29.18 o
 -18   2   8      933.86      951.98     12.77 o
 -16   2   8        1.01        0.71      2.24 o
 -14   2   8       84.67       95.96      4.50 o
 -12   2   8     3556.94     3494.37     35.36 o
 -10   2   8       20.13       22.77      3.90 o
  -8   2   8     1232.17     1276.44     15.02 o
  -6   2   8      989.96     1217.62     13.25 o
  -4   2   8        0.70        2.50      2.83 o
  -2   2   8     2811.57     3293.45     30.46 o
   0   2   8     6316.92     7296.43     63.02 o
   2   2   8     9116.71     9425.21    104.22 o
   4   2   8      346.48      341.78      9.45 o
   6   2   8      265.15      249.73      6.19 o
   8   2   8     2039.27     2003.76     25.03 o
  10   2   8       10.27       16.76      3.55 o
  12   2   8      120.13      128.65      6.01 o
  14   2   8      991.58      949.59     15.18 o
  16   2   8      414.44      416.13     12.29 o
  18   2   8      326.85      352.69     10.58 o
  20   2   8     1281.19     1289.65     25.97 o
  22   2   8     2782.02     2707.91     38.35 o
  24   2   8      330.77      264.46     21.61 o
  26   2   8       70.00      125.75     11.26 o
  28   2   8      428.77      422.20     32.98 o
  30   2   8      163.33      127.23     15.92 o
  32   2   8       18.15       13.11      6.93 o
  34   2   8      119.30      144.06      9.35 o
  36   2   8      239.81      244.58     11.29 o
  38   2   8        0.17       -6.18      6.18 o
  40   2   8       25.08       19.67      8.25 o
  42   2   8       14.36        6.30     10.36 o
 -51   3   8       16.06       29.18      7.51 o
 -49   3   8       59.81       68.88      8.02 o
 -47   3   8       10.21        1.50      6.82 o
 -45   3   8       26.19       28.55      7.65 o
 -43   3   8        0.98        4.94      4.84 o
 -41   3   8        0.81        4.43      5.11 o
 -39   3   8       26.44       41.08      6.10 o
 -37   3   8      267.77      231.43     12.00 o
 -35   3   8       86.05       97.15      6.90 o
 -33   3   8      159.68      190.57      8.45 o
 -31   3   8     1217.51     1202.41     22.62 o
 -29   3   8      212.99      205.61      9.82 o
 -27   3   8      199.46      190.59     12.10 o
 -25   3   8      109.48      138.92      8.62 o
 -23   3   8     1547.09     1568.39     21.96 o
 -21   3   8      779.43      807.08     12.31 o
 -19   3   8       60.92       41.70      3.53 o
 -17   3   8      891.55      817.62     11.37 o
 -15   3   8        0.97       11.20      4.75 o
 -13   3   8        0.15       -2.32      2.32 o
 -11   3   8        6.31        4.02      2.47 o
  -9   3   8      314.35      280.14      6.21 o
  -7   3   8      394.62      372.42      7.31 o
  -5   3   8     2903.37     2906.33     34.25 o
  -3   3   8       19.02        2.27      3.19 o
  -1   3   8      324.11      358.80      8.64 o
   1   3   8       46.96       58.45      4.32 o
   3   3   8      310.93      317.21      7.19 o
   5   3   8      424.32      467.38      8.47 o
   7   3   8      356.20      384.33     11.69 o
   9   3   8      462.82      462.65      8.91 o
  11   3   8      146.47      135.59      6.45 o
  13   3   8      166.24      190.39     13.13 o
  15   3   8     3423.93     3436.36     47.55 o
  17   3   8       76.76       75.37     21.52 o
  19   3   8       31.04       37.75      7.72 o
  21   3   8      154.59      166.71      9.41 o
  23   3   8       93.33       87.57      7.65 o
  25   3   8      127.34      148.03     17.20 o
  27   3   8      367.82      389.30     15.65 o
  29   3   8     1308.46     1327.59     59.90 o
  31   3   8      215.94      186.17     16.16 o
  33   3   8       17.82       24.40      7.88 o
  35   3   8       67.14       81.52     10.34 o
  37   3   8        2.84        3.10      8.74 o
  39   3   8        5.67       -1.14      9.65 o
 -48   4   8       46.04       46.24     11.98 o
 -46   4   8        3.95        0.78      6.17 o
 -44   4   8        1.20       -4.43      5.91 o
 -42   4   8        0.03       -5.43      5.43 o
 -40   4   8      429.64      420.01     15.25 o
 -38   4   8      169.09      171.80      9.21 o
 -36   4   8      207.78      200.62      9.58 o
 -34   4   8       32.55       46.50      6.74 o
 -32   4   8       71.95       72.85      6.67 o
 -30   4   8      352.97      322.96     10.82 o
 -28   4   8       10.28        9.27      6.81 o
 -26   4   8       22.47       21.99      5.05 o
 -24   4   8      490.33      433.75     13.94 o
 -22   4   8       26.83       19.30      5.12 o
 -20   4   8      125.67      119.14      7.59 o
 -18   4   8        9.02        7.90      4.13 o
 -16   4   8      242.46      261.55      8.32 o
 -14   4   8      202.37      260.65      7.50 o
 -12   4   8       61.64       75.86      4.74 o
 -10   4   8       10.21        9.82      3.39 o
  -8   4   8       63.55       64.94      4.61 o
  -6   4   8       19.98       28.83      3.96 o
  -4   4   8      912.95      842.60     13.52 o
  -2   4   8      741.58      666.43     11.73 o
   0   4   8        9.62        3.76      3.83 o
   2   4   8      348.25      356.20      9.24 o
   4   4   8      879.40      909.60     14.87 o
   6   4   8        0.05       -3.76      3.76 o
   8   4   8        0.46       -3.62      3.62 o
  10   4   8       96.36       81.45      5.70 o
  12   4   8      234.35      227.61      7.96 o
  14   4   8      140.24      130.55      6.79 o
  16   4   8        1.39       -3.87      4.71 o
  18   4   8      207.22      199.78      9.40 o
  20   4   8       25.92       11.24      6.68 o
  22   4   8      342.23      320.31     15.00 o
  24   4   8        2.65       -2.87      7.18 o
  26   4   8      161.68      148.81     23.89 o
  28   4   8        3.54        1.50     10.90 o
  30   4   8        7.24        7.11      9.05 o
  32   4   8       39.03       32.71     10.36 o
  34   4   8        4.27        6.82      9.65 o
  36   4   8       59.39       67.71     11.98 o
 -43   5   8        4.10        0.41      8.74 o
 -41   5   8       11.45        9.86      7.88 o
 -39   5   8        0.01       -6.31      6.31 o
 -37   5   8       24.93       20.59      9.48 o
 -35   5   8       10.85       15.07      8.73 o
 -33   5   8       38.01       30.70      9.52 o
 -31   5   8       17.13        7.06      8.53 o
 -29   5   8       42.67       49.79      7.65 o
 -27   5   8       33.59       45.49      7.65 o
 -25   5   8        1.45        6.39      6.82 o
 -23   5   8      569.01      546.97     16.74 o
 -21   5   8        9.24        4.84      6.35 o
 -19   5   8      110.11      113.72      8.67 o
 -17   5   8       69.92       51.55      7.33 o
 -15   5   8       58.66       53.18      5.90 o
 -13   5   8      173.71      181.29      8.23 o
 -11   5   8      212.19      250.93     12.13 o
  -9   5   8      118.02      108.50      6.80 o
  -7   5   8       33.03       19.40      4.71 o
  -5   5   8       49.69       50.69      6.78 o
  -3   5   8      171.78      187.94      8.14 o
  -1   5   8       91.67      107.60      6.43 o
   1   5   8       47.10       61.29      5.79 o
   3   5   8        2.19       -2.51      4.35 o
   5   5   8        2.59       -1.95      4.35 o
   7   5   8       63.77       62.51      5.57 o
   9   5   8       69.94       73.24      5.76 o
  11   5   8       11.50        8.54      4.61 o
  13   5   8        4.13        4.24      4.74 o
  15   5   8        0.66       -2.33      4.63 o
  17   5   8       26.07       27.54      6.45 o
  19   5   8        9.67        1.37      6.23 o
  21   5   8        5.13        1.65      8.25 o
  23   5   8       44.93       75.67      9.16 o
  25   5   8       62.05       61.88      8.67 o
  27   5   8       12.90        3.66      7.88 o
  29   5   8        4.82        7.86      8.52 o
 -34   6   8       59.07       78.48     12.87 o
 -32   6   8       19.57       23.88     11.26 o
 -30   6   8       36.12       32.09     10.09 o
 -28   6   8       13.47       12.14      9.24 o
 -26   6   8        3.16        7.03      8.53 o
 -24   6   8       10.90        8.84      7.66 o
 -22   6   8       15.81       12.65      7.66 o
 -20   6   8       68.50       43.52      8.52 o
 -18   6   8        5.21       -3.61     13.18 o
 -16   6   8       14.49       18.78      9.85 o
 -14   6   8      169.47      188.00     10.76 o
 -12   6   8      101.78      100.52      8.99 o
 -10   6   8      172.88      173.37     12.68 o
  -8   6   8       11.11       10.52      5.11 o
  -6   6   8       18.82        8.20      5.43 o
  -4   6   8       48.46       56.85      6.45 o
  -2   6   8       41.84       32.85      6.49 o
   0   6   8       13.86        5.18      5.25 o
   2   6   8       11.67       25.88      6.00 o
   4   6   8       57.66       62.08      7.03 o
   6   6   8       14.13       16.00      5.63 o
   8   6   8       45.83       41.42      6.58 o
  10   6   8       87.31       91.86      7.28 o
  12   6   8       10.15       27.72      7.78 o
  14   6   8      172.17      180.11     10.24 o
  16   6   8       18.66       30.85      7.29 o
  18   6   8       75.45       78.16      9.41 o
  20   6   8        7.69       -1.79      7.66 o
  22   6   8       39.29       24.26     11.98 o
 -17   7   8        2.22        4.02     10.36 o
 -15   7   8        7.67        8.75     10.36 o
 -13   7   8       12.28       -1.65      8.74 o
 -11   7   8        5.37        6.82     15.92 o
  -9   7   8      109.70      124.37     16.25 o
  -7   7   8       19.12       22.86      8.68 o
  -5   7   8       41.79       42.69      7.84 o
  -3   7   8       59.56       75.50      9.10 o
  -1   7   8       22.82       35.64      8.86 o
   1   7   8       43.06       48.79      9.19 o
   3   7   8       10.06       15.81      7.66 o
   5   7   8       97.35      143.67     10.58 o
 -55   1   9       21.56       32.89      7.16 o
 -53   1   9        2.57        5.72      7.39 o
 -51   1   9       13.99       20.72      6.52 o
 -49   1   9      128.57      146.04      9.09 o
 -47   1   9       14.24       23.68      6.27 o
 -45   1   9      168.68      157.07      8.92 o
 -43   1   9       45.76       46.23      6.45 o
 -41   1   9      370.42      336.46     12.19 o
 -39   1   9        0.22        7.96      4.59 o
 -37   1   9       66.38       76.96      5.01 o
 -35   1   9      110.34      111.38      8.97 o
 -33   1   9      703.17      692.59     12.23 o
 -31   1   9        3.45        0.83      3.01 o
 -29   1   9       37.28       23.30      3.59 o
 -27   1   9     1017.06     1028.73     14.60 o
 -25   1   9      952.18      915.98     13.25 o
 -23   1   9        3.11       14.74      2.89 o
 -21   1   9      423.06      474.21      8.38 o
 -19   1   9      221.77      314.36      6.56 o
 -17   1   9       70.28       60.58      3.31 o
 -15   1   9        0.65        4.55      6.82 o
 -13   1   9      967.25     1056.08     13.08 o
 -11   1   9     2199.77     2221.76     21.55 o
  -9   1   9       12.00       35.26      2.71 o
  -7   1   9     3175.20     3365.96     30.49 o
  -5   1   9     6278.31     6340.56     51.37 o
  -3   1   9      488.01      695.27     10.96 o
  -1   1   9       53.20       77.76      4.05 o
   1   1   9     1071.68     1030.23     21.75 o
   3   1   9     1343.09     1396.15     16.11 o
   5   1   9     1813.26     1999.37     21.96 o
   7   1   9      839.59      900.84     14.41 o
   9   1   9     1269.16     1240.48     15.55 o
  11   1   9      555.84      572.73      9.74 o
  13   1   9       72.58       70.22      4.26 o
  15   1   9      125.88      120.62      5.92 o
  17   1   9      394.64      398.13     11.16 o
  19   1   9     2092.69     1985.00     26.51 o
  21   1   9      204.21      188.58      7.62 o
  23   1   9      108.14      132.59      6.27 o
  25   1   9        6.42        5.97      4.22 o
  27   1   9       58.82       46.88      5.43 o
  29   1   9       24.74       35.93      5.25 o
  31   1   9       71.23       74.20      6.66 o
  33   1   9        1.93        3.46      4.66 o
  35   1   9       13.35       14.07      7.36 o
  37   1   9       11.41       12.28      8.25 o
  39   1   9      134.35      184.55     20.47 o
  41   1   9       56.99       59.13     18.19 o
  43   1   9       16.86        9.10     15.92 o
 -54   2   9        5.56       -0.26      6.68 o
 -52   2   9       37.49       54.35      7.94 o
 -50   2   9        6.16       12.88      7.43 o
 -48   2   9      108.70      102.68      8.41 o
 -46   2   9      244.42      228.65     14.66 o
 -44   2   9        4.29        0.35      5.76 o
 -42   2   9       34.97       32.32      7.00 o
 -40   2   9      194.82      161.32      7.60 o
 -38   2   9      214.95      195.81      8.18 o
 -36   2   9       12.27        7.83      4.96 o
 -34   2   9     1498.46     1556.45     26.69 o
 -32   2   9      384.97      411.45     10.62 o
 -30   2   9     4050.96     3744.01     44.20 o
 -28   2   9      108.38      121.42      6.91 o
 -26   2   9      208.26      189.21      7.20 o
 -24   2   9     1828.69     1738.18     20.79 o
 -22   2   9      109.68      120.23      5.31 o
 -20   2   9        4.66        9.61      3.82 o
 -18   2   9      319.42      323.69      7.05 o
 -16   2   9      230.04      123.29      4.66 o
 -14   2   9      702.12      712.55     10.68 o
 -12   2   9     2303.69     2535.06     26.98 o
 -10   2   9       34.48       27.83      2.47 o
  -8   2   9       16.71       19.52      2.27 o
  -6   2   9        7.57        0.76      2.74 o
  -4   2   9     3091.25     3064.01     28.73 o
  -2   2   9      946.45     1021.93     16.36 o
   0   2   9      162.27      172.44      4.76 o
   2   2   9      290.46      329.71      6.13 o
   4   2   9       24.40       75.67      4.68 o
   6   2   9      481.97      531.10      8.96 o
   8   2   9      517.84      547.07     10.48 o
  10   2   9      171.20      167.59      6.80 o
  12   2   9      170.20      201.94      6.95 o
  14   2   9     1003.00     1005.40     16.21 o
  16   2   9       40.62       37.91      4.71 o
  18   2   9      454.26      405.36     10.29 o
  20   2   9      730.78      729.71     14.24 o
  22   2   9      667.13      665.91     15.87 o
  24   2   9      103.59      109.07      8.68 o
  26   2   9        0.04        4.55      6.57 o
  28   2   9       87.78       79.99      8.68 o
  30   2   9        0.22        3.41      7.36 o
  32   2   9       93.39       68.78     13.65 o
  34   2   9      176.04      177.75     10.76 o
  36   2   9       14.38        9.23      6.68 o
  38   2   9       81.53       74.69      8.47 o
  40   2   9        0.51       -9.67     17.06 o
 -51   3   9       66.36       77.49      8.98 o
 -49   3   9       10.18       12.57      6.67 o
 -47   3   9       31.38       46.97     10.18 o
 -45   3   9        8.50        8.23      6.82 o
 -43   3   9        0.23       -4.84      4.84 o
 -41   3   9      417.15      386.97     12.00 o
 -39   3   9      232.58      267.07     10.35 o
 -37   3   9       90.16       98.45      7.14 o
 -35   3   9       42.60       39.20      5.85 o
 -33   3   9       53.70       57.75      6.00 o
 -31   3   9       16.51       19.89      7.56 o
 -29   3   9     3071.53     3025.26     38.15 o
 -27   3   9      585.60      601.49     16.27 o
 -25   3   9      126.00      106.49      8.03 o
 -23   3   9       26.87       43.54      4.24 o
 -21   3   9      103.63      122.90      5.68 o
 -19   3   9        1.23       -2.77      2.77 o
 -17   3   9       27.27       16.68      3.34 o
 -15   3   9     1246.77     1257.40     16.74 o
 -13   3   9       81.07       98.41      4.52 o
 -11   3   9      298.95      300.94      7.13 o
  -9   3   9     1526.27     1495.14     23.79 o
  -7   3   9      100.26       95.38      4.96 o
  -5   3   9      192.71      287.16      8.18 o
  -3   3   9       16.67       32.95      3.98 o
  -1   3   9      188.74      198.22      6.90 o
   1   3   9        4.01       -3.39      3.39 o
   3   3   9       38.35       44.73      3.53 o
   5   3   9       43.07       37.82      3.88 o
   7   3   9       56.08       70.04      5.42 o
   9   3   9       34.70       58.54      4.27 o
  11   3   9      235.02      243.67     10.14 o
  13   3   9      566.13      618.35     15.10 o
  15   3   9       61.32       46.59      6.68 o
  17   3   9       26.79       22.48      6.57 o
  19   3   9      521.26      477.57     19.70 o
  21   3   9        6.26        0.15      5.72 o
  23   3   9      438.44      407.21     14.04 o
  25   3   9        4.13       10.23      7.22 o
  27   3   9      332.06      324.32     13.27 o
  29   3   9        0.24        1.99     12.40 o
  31   3   9        1.46        3.41      8.04 o
  33   3   9       68.01       58.31     11.26 o
  35   3   9        4.19        2.91      7.66 o
  37   3   9       30.52       31.54      9.57 o
 -48   4   9       33.63       64.98     12.87 o
 -46   4   9       32.89       23.05      6.87 o
 -44   4   9       17.93       25.57      6.74 o
 -42   4   9       82.41       95.07      7.68 o
 -40   4   9      254.31      246.50     10.82 o
 -38   4   9        2.82        3.86      5.68 o
 -36   4   9      430.89      445.37     15.25 o
 -34   4   9        0.11        8.54      5.97 o
 -32   4   9      376.13      327.55     16.41 o
 -30   4   9       49.36       40.90      6.10 o
 -28   4   9        2.22        4.84      5.11 o
 -26   4   9        5.93       14.54      6.00 o
 -24   4   9      152.91      125.08     12.80 o
 -22   4   9       64.15      101.50     10.15 o
 -20   4   9      726.93      735.46     17.16 o
 -18   4   9       57.56       61.44      4.52 o
 -16   4   9      112.52      115.95      5.70 o
 -14   4   9      114.45      131.52      5.70 o
 -12   4   9      247.62      199.71      6.97 o
 -10   4   9      188.88      225.75      7.80 o
  -8   4   9       88.41      114.46      5.70 o
  -6   4   9       89.38       89.55      5.38 o
  -4   4   9      957.02      916.63     14.42 o
  -2   4   9      187.54      172.01      6.72 o
   0   4   9     1601.63     1443.94     23.36 o
   2   4   9        4.68        0.40      3.90 o
   4   4   9      592.81      628.29     12.11 o
   6   4   9      121.96       95.48      5.79 o
   8   4   9       74.49       75.05      5.49 o
  10   4   9      126.12      118.05      6.33 o
  12   4   9      399.28      390.29     10.23 o
  14   4   9      186.88      140.92      8.28 o
  16   4   9      364.33      361.76     11.67 o
  18   4   9       20.20       18.74      5.90 o
  20   4   9      562.93      556.81     16.79 o
  22   4   9      311.29      250.18     10.91 o
  24   4   9        1.40        8.16      6.93 o
  26   4   9       76.21       57.41     11.66 o
  28   4   9        7.77       -7.18      7.18 o
  30   4   9        5.58        8.61     11.14 o
  32   4   9       33.51       29.57      9.57 o
  34   4   9       45.66       49.42      9.86 o
 -41   5   9       52.90       61.23     12.51 o
 -39   5   9        0.71        6.54     12.40 o
 -37   5   9        3.85       -4.43      7.88 o
 -35   5   9        4.49       -4.21      6.56 o
 -33   5   9        0.08       -0.11      6.56 o
 -31   5   9       12.09       15.33      7.71 o
 -29   5   9       74.45       83.38     10.18 o
 -27   5   9       41.32       39.69      8.83 o
 -25   5   9      127.37      141.55      9.99 o
 -23   5   9      364.86      354.49     13.70 o
 -21   5   9        5.23       -5.72      5.72 o
 -19   5   9      204.77      162.09      9.61 o
 -17   5   9       88.16      122.58      8.89 o
 -15   5   9      145.57      134.58      8.89 o
 -13   5   9       40.64       32.36      5.55 o
 -11   5   9       10.53        7.74      4.68 o
  -9   5   9      210.43      224.33      8.86 o
  -7   5   9       82.06       82.28      6.39 o
  -5   5   9       15.21        1.28      4.03 o
  -3   5   9      804.66      867.70     15.43 o
  -1   5   9      753.79      805.74     14.87 o
   1   5   9      880.10      908.73     15.81 o
   3   5   9       21.39       18.70      4.98 o
   5   5   9      383.27      406.84     10.51 o
   7   5   9       55.97       32.74      5.14 o
   9   5   9        5.81        2.98      4.61 o
  11   5   9      256.59      275.31     13.39 o
  13   5   9        8.46        3.88      4.74 o
  15   5   9       23.87       14.47      5.01 o
  17   5   9        6.38       -0.09      6.35 o
  19   5   9        3.70       -5.72      5.72 o
  21   5   9       24.73       45.24      7.81 o
  23   5   9       73.62       93.33     10.89 o
  25   5   9        0.90        0.87      7.66 o
  27   5   9       56.19       56.19      9.86 o
 -32   6   9        8.42        6.82      9.65 o
 -30   6   9        3.82        2.84      8.73 o
 -28   6   9       46.11       66.88     13.62 o
 -26   6   9       69.57       85.05     11.20 o
 -24   6   9        2.49       -3.80      7.68 o
 -22   6   9       27.73        2.91      7.66 o
 -20   6   9        3.12        0.24      6.35 o
 -18   6   9        8.04        9.31      6.90 o
 -16   6   9       31.27       24.84      7.33 o
 -14   6   9       83.34       74.16      8.47 o
 -12   6   9        9.24       -2.17      6.18 o
 -10   6   9       52.89       38.58      6.45 o
  -8   6   9       82.92      109.84      7.72 o
  -6   6   9      240.42      258.74     10.35 o
  -4   6   9      158.24      168.43      8.75 o
  -2   6   9       62.70       49.58      6.80 o
   0   6   9       48.74       40.17      6.44 o
   2   6   9        9.30        0.63      5.29 o
   4   6   9       19.07       16.27      5.76 o
   6   6   9       31.38       27.29      6.39 o
   8   6   9        1.02       -3.07      4.84 o
  10   6   9       44.46       56.90      7.14 o
  12   6   9       53.40       56.68      8.38 o
  14   6   9       31.89       30.81      7.99 o
  16   6   9        3.13        2.92      9.33 o
  18   6   9        0.06        2.37      7.84 o
  20   6   9       23.84       20.47     15.92 o
 -15   7   9        4.85       15.92     10.36 o
 -13   7   9        4.35       -2.48      8.74 o
 -11   7   9        0.23       -3.41      9.65 o
  -9   7   9        1.39       -7.86      8.74 o
  -7   7   9       43.74       39.25     10.36 o
  -5   7   9        1.88        4.41      7.36 o
  -3   7   9        0.06       -6.93      6.93 o
  -1   7   9       23.62       45.92     14.78 o
   1   7   9        1.17       12.61      8.52 o
 -56   0  10       55.02       88.75     14.47 o
 -54   0  10        7.28       11.05     10.92 o
 -52   0  10      156.32      180.99     16.83 o
 -50   0  10      288.97      309.37     19.30 o
 -48   0  10      105.76      124.79     14.47 o
 -46   0  10      101.02      119.97     26.15 o
 -44   0  10      398.73      374.37     22.74 o
 -42   0  10      175.62      149.58     13.60 o
 -40   0  10      235.51      188.84     22.74 o
 -38   0  10      216.33      206.38     13.60 o
 -36   0  10     1157.14     1127.50     31.33 o
 -34   0  10      459.49      425.03     19.33 o
 -32   0  10       11.28        7.39      3.71 o
 -30   0  10     1258.64     1248.99     22.76 o
 -28   0  10     1851.75     1727.87     49.72 o
 -26   0  10     1835.93     1904.30     30.71 o
 -24   0  10      617.08      537.79     13.00 o
 -22   0  10       23.17       21.67      4.82 o
 -20   0  10        2.10        9.86      3.94 o
 -18   0  10       14.01       13.65      3.94 o
 -16   0  10      396.52      305.12     10.36 o
 -14   0  10      557.69      549.08     12.05 o
 -12   0  10     8129.63     7432.03     98.36 o
 -10   0  10     3297.34     3790.71     45.03 o
  -8   0  10     8234.46     8671.28    114.06 o
  -6   0  10     7941.03     8501.56    186.49 o
  -4   0  10     4156.73     4211.72     76.19 o
  -2   0  10      890.81      821.77     21.67 o
   0   0  10     3609.81     3606.45     73.91 o
   2   0  10      690.30      689.54     13.13 o
   4   0  10      289.40      221.87      7.25 o
   6   0  10      678.96      799.56     15.76 o
   8   0  10        0.95        5.23      2.68 o
  10   0  10     2763.62     2630.64     34.20 o
  12   0  10      828.73      728.60     25.28 o
  14   0  10    13403.61    13258.99    150.19 o
  16   0  10    14746.31    14457.57    163.85 o
  18   0  10     2131.59     2162.30     30.96 o
  20   0  10       18.12       20.23      4.92 o
  22   0  10       50.70       47.05      6.02 o
  24   0  10      115.38      112.50     11.54 o
  26   0  10      240.12      220.60     13.60 o
  28   0  10      935.56      930.45     27.34 o
  30   0  10      282.71      241.07     22.74 o
  32   0  10      221.67      259.27     22.74 o
  34   0  10       14.64       20.47     13.65 o
  36   0  10      416.51      543.55     34.11 o
  38   0  10       11.35       13.65     15.92 o
  40   0  10       15.96       17.32     10.36 o
 -55   1  10       15.72       16.26      7.77 o
 -53   1  10      111.61      125.33     11.40 o
 -51   1  10       64.74       70.22      7.83 o
 -49   1  10      131.41      116.31      8.64 o
 -47   1  10      152.68      145.44     11.81 o
 -45   1  10       10.78       11.74      6.00 o
 -43   1  10      240.84      249.95     11.58 o
 -41   1  10       17.78       23.33      5.63 o
 -39   1  10       83.03       75.07      7.51 o
 -37   1  10       75.48       56.57      4.87 o
 -35   1  10      252.76      218.88      8.73 o
 -33   1  10      979.82      885.64     14.23 o
 -31   1  10      138.92      150.05      5.88 o
 -29   1  10        8.24        6.71      3.15 o
 -27   1  10        5.92       -0.93      3.01 o
 -25   1  10       91.15      115.22      5.04 o
 -23   1  10     2672.33     2612.19     26.34 o
 -21   1  10     1111.50      945.12     12.19 o
 -19   1  10      917.48      938.14     11.59 o
 -17   1  10      118.20      124.34      3.94 o
 -15   1  10     1046.80     1142.93     13.19 o
 -13   1  10      113.79      143.59      3.98 o
 -11   1  10      170.55      158.91      4.36 o
  -9   1  10     1190.16     1224.25     12.42 o
  -7   1  10     1563.56     1532.68     22.01 o
  -5   1  10     4997.17     4845.44    148.61 o
  -3   1  10      299.26      272.80     10.91 o
  -1   1  10     1677.52     1850.63     36.78 o
   1   1  10        6.98        4.98      2.83 o
   3   1  10     1500.42     1504.50     15.65 o
   5   1  10      347.92      359.36      7.25 o
   7   1  10     1119.70     1138.83     15.85 o
   9   1  10     6836.43     7136.64     82.89 o
  11   1  10       79.49       81.93      4.35 o
  13   1  10      730.20      699.07     13.56 o
  15   1  10       50.25       25.90      4.59 o
  17   1  10      171.81      185.32      7.62 o
  19   1  10      583.06      561.57     19.54 o
  21   1  10        1.74       -3.49      3.49 o
  23   1  10       21.75       21.06      4.72 o
  25   1  10       51.06       72.74      7.73 o
  27   1  10       10.43       15.12      5.32 o
  29   1  10      192.94      210.60     10.44 o
  31   1  10       84.12       95.38     21.41 o
  33   1  10       88.77       84.15     18.19 o
  35   1  10      411.93      443.48     31.84 o
  37   1  10      141.83      161.47     22.74 o
  39   1  10        0.07       -4.55     15.92 o
  41   1  10        0.18       -2.27     15.92 o
 -54   2  10       14.11       16.28      7.62 o
 -52   2  10        0.24        1.65      6.10 o
 -50   2  10        2.13        3.74      6.10 o
 -48   2  10       89.36       79.08      8.06 o
 -46   2  10        1.79       10.73      6.00 o
 -44   2  10      682.38      702.91     16.79 o
 -42   2  10      221.50      225.30      9.80 o
 -40   2  10      356.75      356.83      9.90 o
 -38   2  10       33.08       24.12      4.61 o
 -36   2  10      428.65      432.95     11.17 o
 -34   2  10      350.61      377.34     10.62 o
 -32   2  10      108.16      123.27      6.80 o
 -30   2  10     1347.96     1333.58     20.38 o
 -28   2  10     1226.28     1169.81     18.59 o
 -26   2  10     1161.51     1019.96     16.71 o
 -24   2  10     3968.07     3860.49     40.26 o
 -22   2  10     7288.34     7236.60     69.65 o
 -20   2  10      855.29      937.58     13.70 o
 -18   2  10      745.43      715.50     11.47 o
 -16   2  10      589.24      547.33     10.58 o
 -14   2  10       44.72       52.44      3.48 o
 -12   2  10      863.20      895.42     12.54 o
 -10   2  10     2756.72     2672.65     25.92 o
  -8   2  10     1179.29     1043.49     12.71 o
  -6   2  10     2666.09     2656.46     25.78 o
  -4   2  10      751.20      684.38      9.32 o
  -2   2  10      918.51      966.75     11.71 o
   0   2  10       91.63       93.41      4.27 o
   2   2  10      915.32      869.03     13.91 o
   4   2  10      651.80      654.13      9.97 o
   6   2  10      136.43      145.40      5.63 o
   8   2  10        0.68       -2.15      3.07 o
  10   2  10        3.46        0.54      3.55 o
  12   2  10      451.58      431.82     10.18 o
  14   2  10      438.17      437.40     10.29 o
  16   2  10      711.39      730.04     13.92 o
  18   2  10      203.06      210.53      8.10 o
  20   2  10      115.56      107.18      6.45 o
  22   2  10       62.23      104.51      9.16 o
  24   2  10       60.75       72.37     10.36 o
  26   2  10      135.69      190.98     18.19 o
  28   2  10      315.03      379.49     21.61 o
  30   2  10      401.76      498.18     22.34 o
  32   2  10       10.40       20.35      8.25 o
  34   2  10        7.22        2.27     13.65 o
  36   2  10       10.66       11.02     10.36 o
  38   2  10      124.04      119.52     14.21 o
 -51   3  10       21.30       13.44      7.14 o
 -49   3  10       27.75       36.01      7.14 o
 -47   3  10       21.47       24.73      6.74 o
 -45   3  10       23.79       12.06      6.82 o
 -43   3  10       18.55        9.72      5.35 o
 -41   3  10        7.09        5.70      5.27 o
 -39   3  10       47.75       49.17      7.19 o
 -37   3  10       36.88       34.10      5.63 o
 -35   3  10        3.38        6.58      4.93 o
 -33   3  10     1080.84     1034.32     18.63 o
 -31   3  10      387.72      405.70     11.72 o
 -29   3  10     4326.84     4081.77     48.90 o
 -27   3  10     1220.98     1303.63     21.00 o
 -25   3  10     1328.18     1311.21     18.41 o
 -23   3  10     5515.25     5329.80     54.01 o
 -21   3  10      273.59      256.60      9.02 o
 -19   3  10      871.76      844.06     17.63 o
 -17   3  10      426.87      440.55      9.32 o
 -15   3  10       16.11       25.65      3.65 o
 -13   3  10      565.57      623.84     10.58 o
 -11   3  10        1.45        2.66      3.65 o
  -9   3  10       21.91       23.01      3.91 o
  -7   3  10      591.39      623.54     11.78 o
  -5   3  10       27.07       34.00      4.13 o
  -3   3  10      507.23      545.39     10.79 o
  -1   3  10      185.31      162.64      5.49 o
   1   3  10       44.12       40.00      3.53 o
   3   3  10      212.91      230.99      6.60 o
   5   3  10        9.55        6.06      3.56 o
   7   3  10       23.74       24.75      3.76 o
   9   3  10      240.18      221.51     10.83 o
  11   3  10      169.47      198.02      9.16 o
  13   3  10       21.07        6.22      5.51 o
  15   3  10       65.25       87.11      7.84 o
  17   3  10       21.89        5.72      6.57 o
  19   3  10     1973.83     1767.00     55.77 o
  21   3  10      283.61      278.96     14.66 o
  23   3  10      618.23      632.58     31.17 o
  25   3  10      460.07      352.56     20.47 o
  27   3  10      179.45      180.83     12.21 o
  29   3  10       30.38       47.41      8.52 o
  31   3  10       68.03      109.15     10.89 o
  33   3  10       22.62       46.99     15.19 o
  35   3  10        6.75       23.96     11.98 o
  37   3  10        5.69       25.02     18.19 o
 -48   4  10       14.96       13.82     10.36 o
 -46   4  10        3.49       -2.45      5.91 o
 -44   4  10       87.27      115.53      9.28 o
 -42   4  10        5.45       -0.95      6.50 o
 -40   4  10       29.77       34.42      8.51 o
 -38   4  10        0.00        5.93      6.64 o
 -36   4  10        6.77       14.54      5.68 o
 -34   4  10       38.09       28.76      6.07 o
 -32   4  10      118.77      103.76      7.72 o
 -30   4  10       33.40       33.89      7.26 o
 -28   4  10      543.22      485.71     12.72 o
 -26   4  10      143.08      141.67      9.05 o
 -24   4  10      193.40      192.96      9.82 o
 -22   4  10       43.77       20.08      6.57 o
 -20   4  10      262.44      259.75     10.78 o
 -18   4  10      151.93      145.78      6.35 o
 -16   4  10      141.25      145.93      6.35 o
 -14   4  10        1.82       -4.45      4.45 o
 -12   4  10      271.78      233.07      7.60 o
 -10   4  10       10.35       11.15      4.58 o
  -8   4  10      386.72      339.57      9.17 o
  -6   4  10     1833.76     1771.77     22.62 o
  -4   4  10      517.27      502.08     10.51 o
  -2   4  10       39.72       40.64      4.74 o
   0   4  10        0.70       -3.44      3.44 o
   2   4  10      435.97      435.30     10.10 o
   4   4  10      226.38      229.07      7.96 o
   6   4  10        0.03        4.58      4.03 o
   8   4  10      347.52      349.59      9.63 o
  10   4  10      256.34      275.48      8.62 o
  12   4  10        1.17        1.69      5.97 o
  14   4  10        8.06        2.55      5.51 o
  16   4  10      143.69      113.89      9.85 o
  18   4  10       11.29       10.44      6.35 o
  20   4  10        6.73        4.33      6.35 o
  22   4  10        3.69        4.17      6.54 o
  24   4  10        3.05        4.64      6.35 o
  26   4  10        2.66        7.35      7.66 o
  28   4  10      143.39      177.93     17.28 o
  30   4  10        0.12        7.28      8.25 o
  32   4  10       54.92       57.21     10.34 o
 -41   5  10       10.16       -4.29      7.66 o
 -39   5  10        7.29       -6.82      7.26 o
 -37   5  10       30.61       36.40      8.94 o
 -35   5  10       41.32       54.13      8.82 o
 -33   5  10        1.06       -6.68      6.68 o
 -31   5  10       81.43      105.40     10.18 o
 -29   5  10       17.00       13.44      7.51 o
 -27   5  10      114.97      101.43     11.23 o
 -25   5  10      270.00      283.11     12.55 o
 -23   5  10        5.24        9.38      6.54 o
 -21   5  10       12.98       -0.38      6.01 o
 -19   5  10      207.07      205.29     10.22 o
 -17   5  10       48.02       35.60      8.53 o
 -15   5  10      251.64      229.49     10.58 o
 -13   5  10        1.46        0.54      5.29 o
 -11   5  10      124.63       95.22      6.80 o
  -9   5  10      202.90      199.22      8.64 o
  -7   5  10       18.05        9.07      4.24 o
  -5   5  10        1.19        5.38      4.24 o
  -3   5  10       58.92       77.05      7.08 o
  -1   5  10      319.52      290.74      9.16 o
   1   5  10      497.14      489.84     11.49 o
   3   5  10       45.88       46.09      5.38 o
   5   5  10       26.75       24.64      4.84 o
   7   5  10       62.18       56.95      6.58 o
   9   5  10       55.68       65.15      6.67 o
  11   5  10      500.80      528.15     13.75 o
  13   5  10       16.93       15.10      6.22 o
  15   5  10      101.55       95.50      8.82 o
  17   5  10       40.99       55.62      8.24 o
  19   5  10        1.38       10.33      8.21 o
  21   5  10       17.40       16.29      7.65 o
  23   5  10       34.02       36.68     11.72 o
  25   5  10        6.27        8.06      8.52 o
 -32   6  10       23.15       20.64     12.51 o
 -30   6  10       72.51      114.73     12.53 o
 -28   6  10       27.87       35.20     10.44 o
 -26   6  10       23.86       12.82      8.52 o
 -24   6  10        9.21       21.41      8.07 o
 -22   6  10       13.82       -2.08      6.54 o
 -20   6  10        3.82        0.19      6.54 o
 -18   6  10        0.35       -5.04      6.35 o
 -16   6  10       32.03       24.54      7.51 o
 -14   6  10       40.16       26.86      8.53 o
 -12   6  10        0.40        2.32      7.24 o
 -10   6  10       11.67       18.47      5.76 o
  -8   6  10       13.74       21.99      5.85 o
  -6   6  10       94.07       80.15      7.62 o
  -4   6  10        9.08       15.52      5.85 o
  -2   6  10       91.16       98.03      8.99 o
   0   6  10        0.38       -0.50      6.35 o
   2   6  10        1.35        2.58      6.18 o
   4   6  10        6.64        7.45      6.18 o
   6   6  10        0.22        2.33      6.47 o
   8   6  10       65.75       57.81      7.32 o
  10   6  10        0.77       -0.85      6.00 o
  12   6  10      248.97      267.49     13.15 o
  14   6  10       38.61       73.89      9.54 o
  16   6  10       14.88        7.65      8.12 o
 -55   1  11       44.75       59.40      9.23 o
 -53   1  11       11.56       14.41      6.45 o
 -51   1  11       94.16      103.49      8.55 o
 -49   1  11      172.70      171.93      9.72 o
 -47   1  11       28.84       39.50      7.13 o
 -45   1  11        1.23        3.98      5.05 o
 -43   1  11      169.02      156.92     10.01 o
 -41   1  11        0.65       -0.64      4.94 o
 -39   1  11      328.37      291.53     10.11 o
 -37   1  11      515.27      542.17     13.56 o
 -35   1  11      172.13      174.44      6.84 o
 -33   1  11       19.43       25.31      3.88 o
 -31   1  11        5.49        6.54      3.39 o
 -29   1  11      309.94      287.67      7.64 o
 -27   1  11      131.94      158.71      5.83 o
 -25   1  11     2208.86     2414.16     25.09 o
 -23   1  11       39.07       52.04      3.52 o
 -21   1  11     1031.53     1025.88     12.91 o
 -19   1  11      119.31      112.71      4.72 o
 -17   1  11      286.07      300.44      5.86 o
 -15   1  11      453.19      564.03      8.17 o
 -13   1  11        0.20        3.30      2.14 o
 -11   1  11     6580.70     6742.04     54.86 o
  -9   1  11     2711.23     2918.52     31.41 o
  -7   1  11        0.06       -0.20      2.57 o
  -5   1  11      152.17      166.43      6.28 o
  -3   1  11      572.34      615.15     10.57 o
  -1   1  11     1508.63     1697.46     21.47 o
   1   1  11       72.45       82.79      4.53 o
   3   1  11     3034.98     3003.68     34.75 o
   5   1  11       49.58       78.22      3.74 o
   7   1  11      133.22      125.41      5.25 o
   9   1  11       30.16       37.74      3.81 o
  11   1  11      435.22      445.87      9.17 o
  13   1  11     1667.69     1673.33     33.38 o
  15   1  11     3364.55     3357.51     44.91 o
  17   1  11     1263.21     1218.71     21.62 o
  19   1  11        4.00        9.07      4.05 o
  21   1  11      255.24      235.40      9.82 o
  23   1  11       84.83       71.81     20.47 o
  25   1  11       43.93       58.02      9.65 o
  27   1  11      132.62      125.08     11.98 o
  29   1  11        0.61       -7.44      8.74 o
  31   1  11        7.40       -6.82     11.37 o
  33   1  11      137.93      159.20     22.74 o
  35   1  11        0.72      -13.65     13.65 o
  37   1  11       75.79       68.23     18.19 o
  39   1  11       21.87        2.27     15.92 o
 -54   2  11        3.48        6.46      8.53 o
 -52   2  11        0.04       -3.86      6.27 o
 -50   2  11        4.23        0.97      6.95 o
 -48   2  11       59.93       64.98      7.62 o
 -46   2  11       51.78       69.56      7.48 o
 -44   2  11       92.50      112.95     11.22 o
 -42   2  11        1.18        0.07      7.04 o
 -40   2  11        1.75       -4.01      4.01 o
 -38   2  11      125.00      123.46      6.45 o
 -36   2  11        5.37        0.05      3.76 o
 -34   2  11       38.14       33.22      5.05 o
 -32   2  11     1246.31     1225.92     19.75 o
 -30   2  11      136.17      145.71      7.03 o
 -28   2  11        2.78        6.14      4.50 o
 -26   2  11     3113.75     3044.90     33.30 o
 -24   2  11       44.80       58.26      4.74 o
 -22   2  11     9158.21     8846.44     84.20 o
 -20   2  11      508.42      476.41      9.48 o
 -18   2  11     1739.33     1644.91     20.16 o
 -16   2  11     1573.87     1635.04     21.58 o
 -14   2  11      633.36      634.83     10.21 o
 -12   2  11      588.44      611.18      9.87 o
 -10   2  11      128.70      106.58      4.28 o
  -8   2  11        1.77       -0.47      2.44 o
  -6   2  11     1104.56     1280.99     17.67 o
  -4   2  11     5638.27     5916.27     52.68 o
  -2   2  11      784.15      743.84     11.40 o
   0   2  11       27.89       20.51      2.85 o
   2   2  11       19.88       18.45      3.21 o
   4   2  11       46.14       42.33      3.83 o
   6   2  11      219.80      221.71     10.12 o
   8   2  11      974.15      964.08     15.38 o
  10   2  11      574.11      567.12     13.29 o
  12   2  11      508.15      394.06     10.94 o
  14   2  11       49.96       48.90      5.86 o
  16   2  11       30.40       20.51      5.28 o
  18   2  11       46.08       29.68      5.18 o
  20   2  11      235.34      212.66     12.47 o
  22   2  11      120.45      102.26      9.36 o
  24   2  11       93.97       77.33     18.19 o
  26   2  11     1063.04     1000.68     45.49 o
  28   2  11       18.94       31.84     15.92 o
  30   2  11      332.52      363.88     29.57 o
  32   2  11      198.24      229.70     25.02 o
  34   2  11       63.04       93.25     20.47 o
  36   2  11       73.41       68.23     20.47 o
 -51   3  11       11.35       12.51      7.33 o
 -49   3  11        1.03       -2.39      5.91 o
 -47   3  11        4.73        5.98      6.17 o
 -45   3  11       38.88       31.18      7.84 o
 -43   3  11        0.01       -4.02      5.05 o
 -41   3  11       12.70       23.32      5.85 o
 -39   3  11      209.33      198.35      9.40 o
 -37   3  11        0.99       -4.38      4.79 o
 -35   3  11      416.36      442.29     12.61 o
 -33   3  11      244.64      270.23     11.27 o
 -31   3  11      664.63      593.00     13.81 o
 -29   3  11        9.81        3.93      4.79 o
 -27   3  11      511.23      584.17     11.83 o
 -25   3  11      230.61      215.34      7.70 o
 -23   3  11      747.13      760.05     14.59 o
 -21   3  11      711.55      768.92     13.18 o
 -19   3  11      483.38      458.04     10.34 o
 -17   3  11      108.66      132.84      6.03 o
 -15   3  11       61.69       86.05      4.68 o
 -13   3  11     1200.24     1320.40     19.53 o
 -11   3  11     2410.16     2284.10     28.69 o
  -9   3  11     1983.87     1931.43     25.27 o
  -7   3  11     1608.34     1693.99     25.05 o
  -5   3  11      362.50      281.92      9.77 o
  -3   3  11      187.33      182.60      7.46 o
  -1   3  11      143.88      168.19      5.54 o
   1   3  11       66.28       40.30      3.53 o
   3   3  11       55.99       63.32      4.58 o
   5   3  11     1079.69     1080.35     17.36 o
   7   3  11      239.15      226.63      8.56 o
   9   3  11       37.64       51.16      8.84 o
  11   3  11      434.76      365.97     25.15 o
  13   3  11      163.46      148.45     14.08 o
  15   3  11        0.37        1.92      6.02 o
  17   3  11        5.52        1.45      6.49 o
  19   3  11      298.09      286.44     13.96 o
  21   3  11      679.41      640.42     20.68 o
  23   3  11       10.04       13.88      8.52 o
  25   3  11      250.31      224.74     15.84 o
  27   3  11       53.26       56.86     18.19 o
  29   3  11       22.02       42.07     11.26 o
  31   3  11      148.27      166.02     15.84 o
  33   3  11       95.98      127.64     15.21 o
  35   3  11      107.06      100.07     22.74 o
 -46   4  11       36.76       30.92      9.23 o
 -44   4  11        7.85        5.06      6.41 o
 -42   4  11        5.42       10.14      5.82 o
 -40   4  11       30.60       38.75      6.74 o
 -38   4  11       37.70       40.63      6.67 o
 -36   4  11      188.29      221.66      9.89 o
 -34   4  11       23.34       17.96      8.89 o
 -32   4  11        3.63        4.57      7.73 o
 -30   4  11      242.79      246.38     10.05 o
 -28   4  11      530.44      520.92     15.03 o
 -26   4  11      114.11      114.89      8.42 o
 -24   4  11       16.15       11.05      5.86 o
 -22   4  11      426.38      372.05     15.04 o
 -20   4  11      302.67      356.49     10.58 o
 -18   4  11      246.55      282.12      8.42 o
 -16   4  11      349.22      338.55     12.37 o
 -14   4  11      162.11      151.06      7.94 o
 -12   4  11     1123.45      957.60     15.29 o
 -10   4  11      481.04      563.99     11.45 o
  -8   4  11     2736.24     2683.84     34.05 o
  -6   4  11      401.64      421.51     11.07 o
  -4   4  11       37.98       17.73      9.28 o
  -2   4  11       66.20       47.03      6.83 o
   0   4  11      456.36      457.50     11.48 o
   2   4  11        0.07        0.22      5.18 o
   4   4  11        9.97       21.95      5.28 o
   6   4  11       98.64      137.04      8.52 o
   8   4  11       98.19       96.85      7.51 o
  10   4  11       40.68       37.29      6.68 o
  12   4  11       86.41       91.21      7.99 o
  14   4  11       22.99       13.65      8.53 o
  16   4  11      237.98      239.83     14.44 o
  18   4  11        3.95        5.21      6.54 o
  20   4  11       40.70       64.51      8.24 o
  22   4  11       77.07       61.35      8.86 o
  24   4  11       16.41       14.37      7.51 o
  26   4  11       14.04       -9.10     10.36 o
  28   4  11      138.08      153.37     15.84 o
  30   4  11      109.70      119.20     15.21 o
 -41   5  11        0.56        9.92     10.92 o
 -39   5  11        7.12       11.44      7.84 o
 -37   5  11        1.78       -4.97      7.17 o
 -35   5  11        0.11       -8.21      8.21 o
 -33   5  11      185.75      233.91     12.89 o
 -31   5  11        7.16        3.42      6.77 o
 -29   5  11      303.98      338.16     13.95 o
 -27   5  11       20.41       16.16      7.22 o
 -25   5  11       11.88       -0.28      6.54 o
 -23   5  11       27.16       16.57      7.22 o
 -21   5  11       91.67       74.43      8.07 o
 -19   5  11      157.86      139.19     10.50 o
 -17   5  11        0.05        4.56      5.86 o
 -15   5  11       50.21       54.65      6.90 o
 -13   5  11      272.13      303.77     10.29 o
 -11   5  11        2.58       14.09      5.05 o
  -9   5  11       16.24       10.09      5.53 o
  -7   5  11       23.69       14.20      5.93 o
  -5   5  11       17.13       14.21      5.43 o
  -3   5  11       18.74       14.07      5.55 o
  -1   5  11      370.79      331.87     11.27 o
   1   5  11        0.01        6.86      4.71 o
   3   5  11       17.98       22.68      5.43 o
   5   5  11        5.35        1.17      4.79 o
   7   5  11      236.42      249.85     10.01 o
   9   5  11        6.33        5.29      5.55 o
  11   5  11       79.38      101.49      7.62 o
  13   5  11       13.83       35.74      7.84 o
  15   5  11        0.63        6.35      6.54 o
  17   5  11        6.04        6.47      7.33 o
  19   5  11      129.85      129.79     12.47 o
  21   5  11       61.64       81.29      9.56 o
  23   5  11       34.64       58.49     13.60 o
 -30   6  11        0.42       -3.10      9.10 o
 -28   6  11        0.16       -1.43      7.88 o
 -26   6  11        2.60        2.19      7.33 o
 -24   6  11        4.12        2.24      7.23 o
 -22   6  11        0.78       -4.74      6.54 o
 -20   6  11        0.05       -6.35      6.35 o
 -18   6  11        3.92       -0.74      8.86 o
 -16   6  11        7.59        4.96      9.21 o
 -14   6  11       10.54       35.68      9.48 o
 -12   6  11       10.61       21.47      9.00 o
 -10   6  11      124.56      175.97     10.97 o
  -8   6  11        7.16        1.81      6.82 o
  -6   6  11        1.02       -2.14      6.35 o
  -4   6  11        1.51       -0.86      7.14 o
  -2   6  11      139.30      128.43     17.07 o
   0   6  11        5.45       -2.47      5.92 o
   2   6  11        3.42       10.16      9.54 o
   4   6  11       41.98       42.50      9.52 o
   6   6  11        5.88        4.59      5.85 o
   8   6  11      102.54      136.44      9.07 o
  10   6  11       17.03       12.82      6.45 o
  12   6  11        0.46        2.33      7.06 o
  14   6  11        3.06       -3.85      7.51 o
 -56   0  12       18.17       36.63     19.33 o
 -54   0  12        0.46        5.42     10.36 o
 -52   0  12        6.67       12.77     10.36 o
 -50   0  12       83.21       93.30     12.87 o
 -48   0  12        4.38       13.65      9.65 o
 -46   0  12       63.92       70.58     11.26 o
 -44   0  12      135.65      110.31     12.87 o
 -42   0  12       12.08        4.55      8.04 o
 -40   0  12       39.01       46.65      9.65 o
 -38   0  12        0.43       -4.55      6.43 o
 -36   0  12       16.77        6.06      7.10 o
 -34   0  12        0.18        4.30     12.51 o
 -32   0  12      768.00      795.20     24.89 o
 -30   0  12       56.57       56.30      8.04 o
 -28   0  12     1958.28     1755.74     38.50 o
 -26   0  12      553.80      526.29     17.47 o
 -24   0  12      300.76      288.85     13.60 o
 -22   0  12     1182.56     1131.34     22.24 o
 -20   0  12      811.48      688.28     15.65 o
 -18   0  12     1326.25     1408.57     24.34 o
 -16   0  12     3646.56     3732.88     62.53 o
 -14   0  12      429.96      559.43     12.68 o
 -12   0  12     4157.50     4139.21     58.46 o
 -10   0  12     2369.70     2307.46     45.81 o
  -8   0  12     2726.27     3018.95     56.22 o
  -6   0  12      718.54      777.58     21.67 o
  -4   0  12     3003.86     2936.49     55.32 o
  -2   0  12      557.69      568.57     18.44 o
   0   0  12     1041.87      925.13     24.89 o
   2   0  12     3588.54     3701.62     68.22 o
   4   0  12      107.05      126.83     10.36 o
   6   0  12      167.15      241.96     26.15 o
   8   0  12      748.95      822.22     38.66 o
  10   0  12      755.09      870.25     27.29 o
  12   0  12     4293.73     4272.94    114.85 o
  14   0  12      824.18      797.92     25.58 o
  16   0  12      137.77      132.68     11.98 o
  18   0  12       94.25       87.40     10.36 o
  20   0  12        5.18        2.27     11.37 o
  22   0  12       10.59       15.92     11.37 o
  24   0  12       76.88       79.60     15.92 o
  26   0  12      403.06      391.17     27.29 o
  28   0  12      147.84      143.28     18.19 o
  30   0  12        0.27        4.55     13.65 o
  32   0  12      247.81      332.04     27.29 o
  34   0  12      457.59      527.63     34.11 o
  36   0  12       16.43        0.00     15.92 o
  38   0  12       92.22      134.18     20.47 o
 -55   1  12       56.79       81.55     10.93 o
 -53   1  12       15.31       29.64      8.47 o
 -51   1  12       92.85       98.94      8.92 o
 -49   1  12      147.23      135.20      9.09 o
 -47   1  12       28.78       27.70      6.45 o
 -45   1  12       21.30       15.72      5.76 o
 -43   1  12        5.41       11.71      7.24 o
 -41   1  12        0.24        2.38      4.82 o
 -39   1  12       48.02       52.26      6.00 o
 -37   1  12       37.35       33.18      4.35 o
 -35   1  12        3.53        1.21      3.59 o
 -33   1  12      316.89      306.21      9.61 o
 -31   1  12      439.23      440.95      9.43 o
 -29   1  12      187.27      195.51      6.45 o
 -27   1  12       96.41      116.15      8.84 o
 -25   1  12     2241.54     2173.72     23.34 o
 -23   1  12       33.25       33.36      3.42 o
 -21   1  12       38.55       38.21      3.10 o
 -19   1  12      276.16      308.30      6.07 o
 -17   1  12      709.40      667.17      8.88 o
 -15   1  12     3247.71     3272.03     31.40 o
 -13   1  12       70.61       70.44      2.86 o
 -11   1  12     1176.75     1149.31     14.20 o
  -9   1  12      353.79      435.99      9.21 o
  -7   1  12     6871.09     7048.22     82.19 o
  -5   1  12     5471.98     5512.18     71.89 o
  -3   1  12      176.07      182.16     10.83 o
  -1   1  12      141.57      109.70      4.70 o
   1   1  12     1575.90     1537.49     23.43 o
   3   1  12      166.70      122.90      5.58 o
   5   1  12      245.85      263.95      9.57 o
   7   1  12     1460.86     1385.22     23.42 o
   9   1  12      285.97      326.14     11.29 o
  11   1  12       29.93       18.19      5.69 o
  13   1  12      357.25      377.99     12.43 o
  15   1  12      270.13      256.87     14.12 o
  17   1  12      959.54      998.90     23.91 o
  19   1  12      113.16      103.49      9.57 o
  21   1  12      449.76      448.89     15.65 o
  23   1  12      340.49      340.47     17.47 o
  25   1  12      144.68      141.77     11.98 o
  27   1  12       19.90        2.89      8.74 o
  29   1  12       59.19       62.34     11.98 o
  31   1  12        0.01        0.00     13.65 o
  33   1  12       20.63        4.55     15.92 o
  35   1  12        8.85        9.10     15.92 o
  37   1  12      312.19      363.88     31.84 o
 -54   2  12        8.07       -7.06      7.06 o
 -52   2  12       21.50       24.39      8.13 o
 -50   2  12      142.15      175.99     10.43 o
 -48   2  12        0.92       11.78      7.55 o
 -46   2  12       74.44       95.30      8.06 o
 -44   2  12        4.14        6.74      6.36 o
 -42   2  12       73.74       78.92      7.53 o
 -40   2  12       11.13        9.87      4.41 o
 -38   2  12       73.70       74.58      5.61 o
 -36   2  12       11.01       13.65      4.46 o
 -34   2  12      160.05      160.74      6.79 o
 -32   2  12      542.10      500.91     12.25 o
 -30   2  12      140.33      167.93      8.61 o
 -28   2  12     1453.53     1305.75     17.99 o
 -26   2  12       85.40       93.68      8.48 o
 -24   2  12      516.09      467.85      9.74 o
 -22   2  12        9.03       10.77      3.76 o
 -20   2  12      518.22      486.09      9.84 o
 -18   2  12      606.61      590.53     15.76 o
 -16   2  12       36.22       31.66      3.58 o
 -14   2  12     3407.25     3302.08     34.70 o
 -12   2  12       52.18       48.13      3.87 o
 -10   2  12      633.58      580.54     10.51 o
  -8   2  12      700.50      723.65     10.09 o
  -6   2  12        1.14       11.69      3.59 o
  -4   2  12       80.86       81.12      5.93 o
  -2   2  12      816.34      778.05     14.86 o
   0   2  12       80.67       75.53      5.86 o
   2   2  12      970.12      940.73     21.10 o
   4   2  12      815.36      786.86     15.78 o
   6   2  12      681.42      727.12     19.70 o
   8   2  12       26.05       10.45      4.63 o
  10   2  12       48.65       47.44      7.55 o
  12   2  12        1.32       -2.13      4.33 o
  14   2  12       42.01       28.92      6.30 o
  16   2  12       83.09      100.56      8.25 o
  18   2  12      131.56      154.11     10.34 o
  20   2  12       55.35       85.15     11.98 o
  22   2  12        6.12       10.23      9.25 o
  24   2  12       17.87       22.22     10.36 o
  26   2  12      111.41      106.89     18.19 o
  28   2  12        6.34        6.82     15.92 o
  30   2  12        7.95        6.82     15.92 o
  32   2  12       68.88       95.52     20.47 o
  34   2  12      154.61      125.08     22.74 o
 -51   3  12        7.21       10.79      7.39 o
 -49   3  12       16.73       17.07      7.14 o
 -47   3  12       41.25       27.55      6.67 o
 -45   3  12        2.46       -5.55      5.55 o
 -43   3  12        5.36        3.04      5.27 o
 -41   3  12        2.59       -5.11      5.11 o
 -39   3  12       22.24       26.37      6.00 o
 -37   3  12        6.57       12.23      6.23 o
 -35   3  12       75.45      109.59      7.45 o
 -33   3  12      132.48      127.25      7.45 o
 -31   3  12     1106.47     1007.55     18.40 o
 -29   3  12        1.87        6.06      4.80 o
 -27   3  12       10.34        3.83      4.58 o
 -25   3  12     1375.51     1386.75     19.92 o
 -23   3  12      348.98      327.44     10.08 o
 -21   3  12     4029.42     3930.31     41.91 o
 -19   3  12     2340.05     2422.01     30.53 o
 -17   3  12     5111.32     5147.22     57.20 o
 -15   3  12     1335.63     1343.62     20.36 o
 -13   3  12     1163.30     1160.56     18.31 o
 -11   3  12      598.93      537.09     11.78 o
  -9   3  12       24.81       31.53      8.84 o
  -7   3  12        1.07       -3.99      3.99 o
  -5   3  12       70.62       42.49      8.00 o
  -3   3  12       11.38       14.74      3.83 o
  -1   3  12      906.04      796.88     14.92 o
   1   3  12        7.14        2.13      3.71 o
   3   3  12      466.06      466.21     15.92 o
   5   3  12       21.30       16.32      4.63 o
   7   3  12      131.76      152.33      7.65 o
   9   3  12      663.72      577.59     17.04 o
  11   3  12      221.70      205.52     11.23 o
  13   3  12      304.78      344.49     13.96 o
  15   3  12       22.88       14.66     10.96 o
  17   3  12        0.14       -7.77     12.51 o
  19   3  12        2.45       -2.27      9.65 o
  21   3  12      230.68      247.24     39.80 o
  23   3  12      256.85      255.04     19.10 o
  25   3  12       16.79       34.11     15.92 o
  27   3  12      149.12      141.00     22.74 o
  29   3  12      216.16      209.04     16.83 o
  31   3  12      119.13      102.07     25.02 o
 -46   4  12       45.30       31.19      7.48 o
 -44   4  12        0.28       -1.48      6.07 o
 -42   4  12        0.64       -5.63      5.63 o
 -40   4  12        1.65        2.94      5.82 o
 -38   4  12      103.50       90.76      9.99 o
 -36   4  12       35.01       58.56      7.23 o
 -34   4  12      164.42      134.53      9.95 o
 -32   4  12      520.69      537.41     18.13 o
 -30   4  12        0.27       -5.35      5.35 o
 -28   4  12        7.94        8.77      6.57 o
 -26   4  12        7.97        4.68      5.95 o
 -24   4  12      136.45      129.87      9.05 o
 -22   4  12      167.90      192.30     10.05 o
 -20   4  12       25.97       29.44      5.21 o
 -18   4  12       60.08       64.37      5.42 o
 -16   4  12      287.08      307.98      9.12 o
 -14   4  12       41.95       50.57      6.00 o
 -12   4  12     1485.47     1479.77     25.96 o
 -10   4  12      121.79      146.83      9.35 o
  -8   4  12       21.97       41.20      6.82 o
  -6   4  12      182.15      151.33      9.52 o
  -4   4  12     1118.08     1092.04     21.03 o
  -2   4  12        0.86       -0.66     10.04 o
   0   4  12      304.70      284.62     10.73 o
   2   4  12       58.18       58.77      6.47 o
   4   4  12       15.41       12.07      5.18 o
   6   4  12       44.62       30.87      6.35 o
   8   4  12       96.44       93.38      9.36 o
  10   4  12       21.85       23.86      7.88 o
  12   4  12       10.14        8.84      7.66 o
  14   4  12       13.50       13.20      6.35 o
  16   4  12        7.80        7.07      6.35 o
  18   4  12        5.00        1.54      7.88 o
  20   4  12        2.35       -7.69      7.69 o
  22   4  12       18.29        0.06      7.66 o
  24   4  12       12.86       24.76      9.24 o
  26   4  12       54.54       63.61     13.60 o
  28   4  12      109.64      129.88     34.11 o
 -39   5  12       13.45       14.39      7.98 o
 -37   5  12       13.90       13.88      7.98 o
 -35   5  12       21.02       29.87      7.98 o
 -33   5  12       48.35       47.81     13.13 o
 -31   5  12       32.15       36.19      8.11 o
 -29   5  12      119.62      150.44     10.58 o
 -27   5  12       59.00       56.55      8.42 o
 -25   5  12       53.59       49.22      7.87 o
 -23   5  12       60.79       56.83      7.72 o
 -21   5  12        0.82       -6.19      6.89 o
 -19   5  12        2.11       -6.40      7.36 o
 -17   5  12        5.92        1.38      7.66 o
 -15   5  12       32.61       11.44      7.66 o
 -13   5  12       89.10       85.15      7.99 o
 -11   5  12      144.48      131.86      9.16 o
  -9   5  12        9.25        6.68      5.35 o
  -7   5  12        0.27        8.27      5.35 o
  -5   5  12      147.92      137.05      8.18 o
  -3   5  12       43.51       39.38      6.67 o
  -1   5  12      195.29      189.56      8.98 o
   1   5  12       27.62       26.70      5.85 o
   3   5  12      134.74      131.76      8.18 o
   5   5  12        2.06       -4.84      4.84 o
   7   5  12       18.32       13.22      5.55 o
   9   5  12       11.37        1.91      5.55 o
  11   5  12       18.15       17.96      7.06 o
  13   5  12       38.03       40.00      7.51 o
  15   5  12        8.87       11.54      7.06 o
  17   5  12       16.17       20.07      9.57 o
  19   5  12       37.58       52.90     11.00 o
  21   5  12        1.31       -3.33      9.00 o
 -28   6  12       12.62       -3.79     12.51 o
 -26   6  12        5.33       -5.69      8.52 o
 -24   6  12        9.19        1.80      9.54 o
 -22   6  12        7.24        2.99      9.00 o
 -20   6  12       25.90       19.33      9.36 o
 -18   6  12        0.81       -8.25      8.25 o
 -16   6  12       27.21       30.02     10.29 o
 -14   6  12       25.68       23.96      9.00 o
 -12   6  12        4.95       -4.43      9.14 o
 -10   6  12        5.22        1.10      7.06 o
  -8   6  12        0.69       11.43      6.82 o
  -6   6  12        8.75       11.29      7.06 o
  -4   6  12        5.12       -5.12      7.06 o
  -2   6  12        5.60        8.14      6.68 o
   0   6  12        0.71       -4.03      6.18 o
   2   6  12        7.18       17.44      7.06 o
   4   6  12        1.86        7.86      6.82 o
   6   6  12        0.71       -0.96      6.39 o
   8   6  12        0.00       -5.85      5.85 o
  10   6  12        0.86        3.46      6.80 o
 -55   1  13        0.00       13.65     11.49 o
 -53   1  13      105.45      149.95     11.63 o
 -51   1  13       28.22       54.31      8.99 o
 -49   1  13      244.70      301.68     13.91 o
 -47   1  13        7.90        8.23      5.38 o
 -45   1  13        5.94       15.54      5.55 o
 -43   1  13        2.72        6.19      5.17 o
 -41   1  13       38.49       36.28      5.76 o
 -39   1  13      233.86      219.69      9.26 o
 -37   1  13      106.45      113.16      6.08 o
 -35   1  13      708.97      594.31     12.02 o
 -33   1  13       68.10       73.98      5.04 o
 -31   1  13       84.84      101.96      5.53 o
 -29   1  13      240.58      301.80      7.74 o
 -27   1  13      183.78      231.05      6.36 o
 -25   1  13       49.32       68.69      4.75 o
 -23   1  13      420.44      438.93      8.11 o
 -21   1  13      182.01      189.43      8.93 o
 -19   1  13      105.19      119.46      4.30 o
 -17   1  13      868.03      792.13     11.17 o
 -15   1  13       70.99       52.37      4.59 o
 -13   1  13      309.09      343.78      8.76 o
 -11   1  13      525.77      612.77     11.43 o
  -9   1  13      277.15      284.43      7.72 o
  -7   1  13       87.95       85.69      6.07 o
  -5   1  13        0.13       -3.26      3.26 o
  -3   1  13      178.92      223.88     14.71 o
  -1   1  13      127.06      124.52      7.55 o
   1   1  13      125.19      118.38      8.21 o
   3   1  13      239.18      267.29     10.14 o
   5   1  13        6.44       10.57      5.32 o
   7   1  13       53.30       55.92      6.68 o
   9   1  13     1606.99     1579.28     26.63 o
  11   1  13       29.13       22.74      5.92 o
  13   1  13       28.60       21.85      5.92 o
  15   1  13      221.71      189.34     11.33 o
  17   1  13        6.32       -5.60      6.72 o
  19   1  13      162.54      176.92     11.67 o
  21   1  13       12.97        9.67      7.66 o
  23   1  13       14.82       19.85      8.74 o
  25   1  13       33.28       31.84      9.65 o
  27   1  13       60.16       59.48     11.26 o
  29   1  13       32.56       22.74     15.92 o
  31   1  13       27.94       50.03     18.19 o
  33   1  13       33.68       18.19     18.19 o
  35   1  13        0.94        2.27     18.19 o
 -52   2  13       52.26       38.24      7.62 o
 -50   2  13       17.85       30.05      7.03 o
 -48   2  13       96.64      103.68      8.55 o
 -46   2  13       36.64       51.20      7.03 o
 -44   2  13      121.17      132.68      8.55 o
 -42   2  13       26.67       31.51      6.17 o
 -40   2  13       17.41       32.70      5.21 o
 -38   2  13       96.68       73.60      5.70 o
 -36   2  13        3.27        5.79      4.19 o
 -34   2  13        0.01       -0.92      3.63 o
 -32   2  13      599.87      564.10     11.62 o
 -30   2  13       14.08        5.75      3.82 o
 -28   2  13       85.89       97.14      5.34 o
 -26   2  13        0.34       -1.41      3.76 o
 -24   2  13      239.11      212.26      7.22 o
 -22   2  13       94.69       96.17      5.30 o
 -20   2  13      855.65      944.62     14.04 o
 -18   2  13       17.24       16.04      3.63 o
 -16   2  13      941.87      909.38     23.75 o
 -14   2  13     2058.10     2018.03     23.99 o
 -12   2  13        0.45        2.70      3.39 o
 -10   2  13     1114.30     1003.17     14.51 o
  -8   2  13     2933.27     2844.50     31.08 o
  -6   2  13      197.11      178.46      6.21 o
  -4   2  13     2834.41     2894.24     47.01 o
  -2   2  13       22.89       15.60      4.63 o
   0   2  13       20.36       15.66      5.00 o
   2   2  13        6.46       -1.92      6.02 o
   4   2  13      129.62      128.91      9.00 o
   6   2  13      428.59      332.79     16.44 o
   8   2  13       42.86       51.71      7.66 o
  10   2  13       56.42       61.93      7.66 o
  12   2  13      297.13      293.50     18.79 o
  14   2  13        0.70        0.61      6.30 o
  16   2  13        0.04       -6.02      6.02 o
  18   2  13        3.77        6.82      9.65 o
  20   2  13        6.99        3.79      9.25 o
  22   2  13        1.20        5.42     10.36 o
  24   2  13       99.94      105.73     15.92 o
  26   2  13      301.81      325.22     29.57 o
  28   2  13       74.93       97.79     20.47 o
  30   2  13        9.37       13.65     15.92 o
  32   2  13        9.83       13.65     18.19 o
 -49   3  13       48.54       41.16      8.39 o
 -47   3  13        4.56        0.30      6.10 o
 -45   3  13        9.79        3.08      7.20 o
 -43   3  13        5.69       14.47      5.63 o
 -41   3  13      342.86      361.90     14.07 o
 -39   3  13      114.96      120.13      8.10 o
 -37   3  13      415.95      419.56     12.10 o
 -35   3  13      157.52      157.99      8.36 o
 -33   3  13        7.81        6.17      4.93 o
 -31   3  13       75.61       66.09      6.35 o
 -29   3  13      361.56      361.42      9.59 o
 -27   3  13       32.30       30.05      4.74 o
 -25   3  13      100.35       86.10      5.57 o
 -23   3  13      133.08      152.48      6.95 o
 -21   3  13        9.78        2.01      3.82 o
 -19   3  13      179.10      217.66     10.32 o
 -17   3  13      585.35      599.81     15.75 o
 -15   3  13     3500.70     3515.50     47.55 o
 -13   3  13       47.77       78.12      9.75 o
 -11   3  13     1629.67     1514.76     38.74 o
  -9   3  13        5.41       20.70      5.51 o
  -7   3  13       11.56        8.13      5.18 o
  -5   3  13      122.55      104.46      6.00 o
  -3   3  13       18.87       11.62      4.13 o
  -1   3  13      597.05      646.46     12.88 o
   1   3  13      277.68      303.40     10.36 o
   3   3  13        0.02       -4.14      4.14 o
   5   3  13       84.64       49.72      5.46 o
   7   3  13       78.14       96.32     11.98 o
   9   3  13      323.23      289.85     23.88 o
  11   3  13       14.40       10.23      9.25 o
  13   3  13        2.08       -6.62     10.23 o
  15   3  13       59.32       43.51     11.98 o
  17   3  13        9.83       17.32     10.36 o
  19   3  13       87.63       67.73     11.98 o
  21   3  13        6.18        5.69     11.26 o
  23   3  13       31.49       36.81     12.57 o
  25   3  13        0.67        3.41     11.26 o
  27   3  13       50.47       70.50     20.47 o
  29   3  13       24.62       31.84     18.19 o
 -46   4  13       40.86       45.05      7.84 o
 -44   4  13        1.75        6.37      6.35 o
 -42   4  13       44.10       61.01      8.91 o
 -40   4  13       10.88        7.48      5.82 o
 -38   4  13       60.93       69.23      8.82 o
 -36   4  13        1.94        0.15      6.68 o
 -34   4  13       35.29       56.08      8.67 o
 -32   4  13      214.08      217.28     11.39 o
 -30   4  13       51.97       48.32      7.87 o
 -28   4  13       56.60       61.15      9.19 o
 -26   4  13      216.13      228.24     13.38 o
 -24   4  13       54.64       80.74     14.74 o
 -22   4  13      384.84      420.70     14.12 o
 -20   4  13       52.31       80.20      7.84 o
 -18   4  13      156.10      152.05      8.82 o
 -16   4  13      183.69      163.54      9.29 o
 -14   4  13      219.68      227.02     10.58 o
 -12   4  13     2551.60     2556.62     38.41 o
 -10   4  13      489.25      491.42     14.60 o
  -8   4  13      171.97      199.71      9.80 o
  -6   4  13      130.15      172.61      9.41 o
  -4   4  13      164.57      116.03      7.99 o
  -2   4  13       39.40       23.33      6.08 o
   0   4  13      687.15      667.34     16.53 o
   2   4  13       14.15       19.50      5.95 o
   4   4  13       16.23       17.83      9.19 o
   6   4  13      154.81       93.76      9.24 o
   8   4  13       53.07       67.40     12.57 o
  10   4  13        0.12        2.45     10.36 o
  12   4  13      149.94      150.91     15.84 o
  14   4  13      243.78      154.32     19.33 o
  16   4  13       45.79       38.09     12.57 o
  18   4  13        7.55       13.08     10.32 o
  20   4  13        3.42       10.56      8.39 o
  22   4  13        4.45       15.28      9.24 o
  24   4  13       31.51       57.93     10.60 o
  26   4  13        0.05       13.32     18.19 o
 -39   5  13       11.43       22.98      9.84 o
 -37   5  13        0.17       -6.56     10.78 o
 -35   5  13        6.25       -3.18     14.26 o
 -33   5  13       81.97       73.26     11.00 o
 -31   5  13       34.32       23.84     11.00 o
 -29   5  13        6.69        6.14      9.00 o
 -27   5  13       80.90       74.46     12.19 o
 -25   5  13       17.67       18.31      8.68 o
 -23   5  13        7.67       -7.36      7.36 o
 -21   5  13        0.01       -8.21      8.21 o
 -19   5  13       14.81       10.75      7.88 o
 -17   5  13        0.85        5.31      7.66 o
 -15   5  13       58.79       39.70      8.52 o
 -13   5  13        0.08        6.35      6.35 o
 -11   5  13      127.98      148.31      9.54 o
  -9   5  13        9.50        0.24      5.25 o
  -7   5  13       91.11       85.78      7.14 o
  -5   5  13       50.66       41.54      6.47 o
  -3   5  13      214.91      192.92      9.21 o
  -1   5  13        6.31       -1.22      5.43 o
   1   5  13       32.18       47.99      6.58 o
   3   5  13       67.14       80.54      9.91 o
   5   5  13       13.38       22.44      6.27 o
   7   5  13        0.03       -4.79      4.79 o
   9   5  13       18.96       28.73     11.99 o
  11   5  13        3.36        3.46      9.00 o
  13   5  13       50.63       41.66      9.86 o
  15   5  13       18.13       18.10      9.86 o
  17   5  13       12.58       27.08     10.01 o
  19   5  13       42.80       44.82     10.60 o
 -26   6  13        0.06       -4.93      8.52 o
 -24   6  13       22.45        7.96      9.36 o
 -22   6  13        1.99       -2.50     12.92 o
 -20   6  13        3.39        1.44      8.68 o
 -18   6  13        0.78        0.85      8.73 o
 -16   6  13       28.09       22.15      9.57 o
 -14   6  13       74.18       72.62     11.20 o
 -12   6  13      120.11      119.03     12.53 o
 -10   6  13       87.54       88.48     11.44 o
  -8   6  13      104.92      100.15      9.54 o
  -6   6  13       23.55        7.86      6.82 o
  -4   6  13       18.42       10.61      7.23 o
  -2   6  13       31.18       37.00      7.99 o
   0   6  13        0.83       -6.35      6.35 o
   2   6  13       29.27       47.89      8.86 o
   4   6  13        0.80       -4.87      6.82 o
   6   6  13       83.15       93.59     10.14 o
 -54   0  14       11.08       26.68     11.98 o
 -52   0  14       96.88      104.99     14.47 o
 -50   0  14        9.37       31.84     11.26 o
 -48   0  14      348.89      302.75     19.30 o
 -46   0  14       84.58      126.59     22.74 o
 -44   0  14      180.18      207.22     15.21 o
 -42   0  14      154.80      211.54     15.21 o
 -40   0  14       82.72      129.06     11.98 o
 -38   0  14     1668.71     1409.91     38.66 o
 -36   0  14       34.44       36.39      8.74 o
 -34   0  14      400.02      277.24     15.21 o
 -32   0  14     1806.84     1591.89     37.56 o
 -30   0  14      333.59      262.96     14.78 o
 -28   0  14      346.16      298.82     14.21 o
 -26   0  14      165.37      166.80     11.37 o
 -24   0  14      224.82      286.27     15.08 o
 -22   0  14       46.86       36.76      7.42 o
 -20   0  14     1806.53     1770.60     39.38 o
 -18   0  14     1390.20     1504.38     34.55 o
 -16   0  14      825.65      816.00     28.43 o
 -14   0  14     3712.45     3620.22     67.49 o
 -12   0  14      147.35      143.21     21.61 o
 -10   0  14      867.62      814.34     23.28 o
  -8   0  14      939.32      907.43     36.39 o
  -6   0  14       83.76       70.02      9.10 o
  -4   0  14      252.90      265.07     18.19 o
  -2   0  14      168.75      151.32     11.26 o
   0   0  14      303.70      320.16     20.47 o
   2   0  14     1223.92     1285.15     64.82 o
   4   0  14        2.24        1.14      8.04 o
   6   0  14     6423.56     6200.49    227.43 o
   8   0  14     4402.38     4545.93    126.22 o
  10   0  14       80.65       67.57     11.26 o
  12   0  14        7.42        7.96     14.78 o
  14   0  14     1484.00     1421.43     36.88 o
  16   0  14       32.13       38.14     10.36 o
  18   0  14      317.81      334.70     19.10 o
  20   0  14     1153.87     1262.22     47.76 o
  22   0  14      178.60      156.92     20.47 o
  24   0  14       80.28      113.71     18.19 o
  26   0  14        4.99       -2.27     11.37 o
  28   0  14      177.71      193.31     22.74 o
  30   0  14       28.34       38.66     15.92 o
  32   0  14      144.50      159.20     22.74 o
 -53   1  14        0.61        4.91      7.62 o
 -51   1  14        5.48       11.98      7.84 o
 -49   1  14        3.11        7.57      6.90 o
 -47   1  14        1.84       12.01      7.69 o
 -45   1  14       12.31       17.60      8.53 o
 -43   1  14        8.16       11.25      5.28 o
 -41   1  14       18.37       26.47      5.38 o
 -39   1  14       15.91       18.70      5.11 o
 -37   1  14      218.56      186.28      7.44 o
 -35   1  14       20.90       15.64      4.46 o
 -33   1  14        0.04        1.52      3.48 o
 -31   1  14      210.53      204.73      6.94 o
 -29   1  14       33.11       37.89      4.27 o
 -27   1  14      172.47      135.60      5.29 o
 -25   1  14      102.59      110.38      5.42 o
 -23   1  14       34.32       44.15      5.11 o
 -21   1  14      959.86      874.89     15.22 o
 -19   1  14      955.12      862.57     15.37 o
 -17   1  14     1157.35     1052.16     19.60 o
 -15   1  14       16.13       13.05      4.77 o
 -13   1  14      103.56      108.82      7.06 o
 -11   1  14      528.65      492.82     12.98 o
  -9   1  14      478.90      492.51     12.63 o
  -7   1  14      696.94      676.07     14.92 o
  -5   1  14      914.11      853.07     35.43 o
  -3   1  14      336.29      350.37     13.53 o
  -1   1  14       85.40       75.68      7.18 o
   1   1  14      388.28      391.60     12.30 o
   3   1  14     3405.30     3374.68     54.72 o
   5   1  14     1316.67     1318.77     24.07 o
   7   1  14       21.37       11.67      5.92 o
   9   1  14       14.27        4.67      5.02 o
  11   1  14        0.76       -4.55      5.02 o
  13   1  14      120.23      118.55     10.25 o
  15   1  14        2.15       12.98      6.93 o
  17   1  14      188.17      215.06     12.53 o
  19   1  14       67.90       70.57      9.57 o
  21   1  14       15.37       11.46      7.66 o
  23   1  14        5.67        7.96      9.65 o
  25   1  14       62.65       62.27     11.98 o
  27   1  14      256.07      343.42     29.57 o
  29   1  14       91.54       93.25     20.47 o
  31   1  14       70.36       50.03     18.19 o
  33   1  14        8.77       -2.27     15.92 o
 -52   2  14      126.76      139.26     10.06 o
 -50   2  14        1.13        5.22      6.27 o
 -48   2  14      241.76      269.18     13.79 o
 -46   2  14       41.20       55.43      7.32 o
 -44   2  14        1.95        2.29      5.38 o
 -42   2  14       19.62       22.24      6.00 o
 -40   2  14       38.09       28.69      4.87 o
 -38   2  14       42.04       27.30      4.87 o
 -36   2  14      387.71      349.70      9.74 o
 -34   2  14      135.19      105.26      5.93 o
 -32   2  14      174.75      146.05      6.79 o
 -30   2  14      196.53      188.31      6.32 o
 -28   2  14        8.52        8.56      3.82 o
 -26   2  14       36.05       30.52      5.11 o
 -24   2  14     1876.67     1926.10     26.73 o
 -22   2  14      943.55      981.40     17.18 o
 -20   2  14     1162.99     1152.69     19.02 o
 -18   2  14      791.47      754.40     16.60 o
 -16   2  14     1035.85      957.16     16.30 o
 -14   2  14      350.84      361.68      8.83 o
 -12   2  14        2.21       -0.59      4.40 o
 -10   2  14     1721.18     1744.26     24.27 o
  -8   2  14      429.56      437.52     15.34 o
  -6   2  14      176.60      196.52     10.60 o
  -4   2  14       13.51        6.88      6.30 o
  -2   2  14       57.82       54.25      7.66 o
   0   2  14      247.29      251.79     12.05 o
   2   2  14       17.39       -4.92      6.30 o
   4   2  14      676.95      646.64     18.01 o
   6   2  14      193.00      150.88     11.07 o
   8   2  14       11.88       11.00      6.30 o
  10   2  14      151.52      120.69      9.63 o
  12   2  14        7.21        4.55      6.62 o
  14   2  14       69.85       56.75      8.25 o
  16   2  14      131.50      123.14     10.60 o
  18   2  14      136.07      128.04     14.21 o
  20   2  14        7.93       16.44     10.36 o
  22   2  14       15.39       26.15     12.51 o
  24   2  14      592.95      641.46     43.21 o
  26   2  14       13.24       18.19     15.92 o
  28   2  14       96.62      104.62     20.47 o
  30   2  14       53.40       65.95     20.47 o
 -49   3  14        0.01       -0.47      6.54 o
 -47   3  14        2.03        6.66      6.47 o
 -45   3  14       15.17       17.48      6.67 o
 -43   3  14       10.86       14.18      5.51 o
 -41   3  14        1.88        9.64      5.08 o
 -39   3  14       15.61       16.97      5.76 o
 -37   3  14       47.26       33.46      6.27 o
 -35   3  14       15.63        3.40      5.21 o
 -33   3  14      150.29      132.83      9.16 o
 -31   3  14      132.64      122.04      7.45 o
 -29   3  14        1.78       -1.40      4.61 o
 -27   3  14      351.16      363.50     11.11 o
 -25   3  14      244.04      265.98     11.20 o
 -23   3  14       36.16       18.33      6.35 o
 -21   3  14      377.48      420.06     19.37 o
 -19   3  14       20.55       17.93      6.89 o
 -17   3  14       65.82       76.70      7.23 o
 -15   3  14      255.60      276.74     10.84 o
 -13   3  14      423.27      468.80     14.86 o
 -11   3  14      248.17      235.17      9.85 o
  -9   3  14      233.64      209.50      9.29 o
  -7   3  14       92.20       88.50      7.49 o
  -5   3  14       50.32       29.79      5.63 o
  -3   3  14      170.34      157.65     11.49 o
  -1   3  14       22.45       22.44      6.49 o
   1   3  14       13.18       13.37      6.49 o
   3   3  14      280.53      246.24     12.35 o
   5   3  14      243.63      201.40     15.21 o
   7   3  14      442.43      359.16     19.67 o
   9   3  14       44.48       53.32     11.98 o
  11   3  14        7.56       29.74     12.51 o
  13   3  14       24.47       23.72     10.92 o
  15   3  14        5.05        4.55      9.65 o
  17   3  14        0.75        4.37     10.36 o
  19   3  14        0.04       -4.55      9.65 o
  21   3  14        8.42       -3.41     11.26 o
  23   3  14       30.66       61.95     17.06 o
  25   3  14       11.80       22.74     13.65 o
  27   3  14        4.02        9.10     15.92 o
 -44   4  14       25.24       14.32      9.84 o
 -42   4  14       49.51       23.90      9.84 o
 -40   4  14        0.30       -5.88     14.79 o
 -38   4  14       12.38        8.02     11.54 o
 -36   4  14       83.74       65.45     14.06 o
 -34   4  14       66.21       61.81     12.96 o
 -32   4  14        0.06        5.18      8.52 o
 -30   4  14        2.09       -0.94      8.89 o
 -28   4  14      105.56       85.54     10.71 o
 -26   4  14        0.76       -7.66      7.66 o
 -24   4  14      245.88      232.21     18.28 o
 -22   4  14      245.22      264.02     11.47 o
 -20   4  14      209.63      197.68     10.32 o
 -18   4  14       91.77      105.30      8.67 o
 -16   4  14       12.40       -6.07      6.07 o
 -14   4  14      475.75      433.54     13.78 o
 -12   4  14      116.81      111.78      8.38 o
 -10   4  14       35.56       21.78      6.07 o
  -8   4  14      428.55      477.42     18.33 o
  -6   4  14       53.64       46.11      6.56 o
  -4   4  14       43.93       42.42      6.82 o
  -2   4  14        0.57        5.42      6.84 o
   0   4  14        8.52       15.71      7.66 o
   2   4  14        1.38        2.99      7.18 o
   4   4  14       79.18       79.73     13.65 o
   6   4  14       28.39       16.79     10.36 o
   8   4  14        5.22       -4.55      9.25 o
  10   4  14       32.67       13.97     13.65 o
  12   4  14       45.36       44.35     12.57 o
  14   4  14        0.49       -0.87     11.37 o
  16   4  14        6.43        1.14     17.06 o
  18   4  14       30.65       12.51     12.57 o
  20   4  14       43.15       46.43     10.34 o
  22   4  14       35.94       49.43     10.60 o
 -37   5  14       22.96       20.80     10.16 o
 -35   5  14        6.68       -1.20      9.40 o
 -33   5  14      117.72      118.12     15.04 o
 -31   5  14        4.76       -0.47      9.00 o
 -29   5  14        7.19        2.27     17.15 o
 -27   5  14      161.61      212.58     16.90 o
 -25   5  14       26.34       31.45     12.96 o
 -23   5  14       63.36       72.89     10.60 o
 -21   5  14       12.31       -4.53      7.66 o
 -19   5  14       16.99        9.95      7.88 o
 -17   5  14       36.26       39.69      9.24 o
 -15   5  14      115.01      142.02     12.21 o
 -13   5  14       85.85       79.22      8.38 o
 -11   5  14        0.05       -6.07      6.07 o
  -9   5  14       65.84       49.05      6.67 o
  -7   5  14       88.70      104.74      7.72 o
  -5   5  14        0.02       -2.52      5.05 o
  -3   5  14       60.69       50.44      7.84 o
  -1   5  14       26.86       32.88      7.51 o
   1   5  14       47.86       26.99      7.17 o
   3   5  14       18.39       27.10      6.92 o
   5   5  14       35.61       47.30      8.40 o
   7   5  14        5.31       -8.00      8.00 o
   9   5  14        6.69       11.94     11.39 o
  11   5  14       10.51       -1.65      8.52 o
  13   5  14       27.79       10.01      9.86 o
  15   5  14        1.72       -8.72      9.00 o
 -22   6  14        0.65       -9.06      9.06 o
 -20   6  14       55.20       74.89     11.67 o
 -18   6  14       15.76       29.38      9.86 o
 -16   6  14       94.48      127.94     13.54 o
 -14   6  14        0.60       10.60     11.98 o
 -12   6  14       24.59       34.02      9.86 o
 -10   6  14       14.64        4.55     13.40 o
  -8   6  14       45.39       40.49      7.99 o
  -6   6  14       47.09       44.64      8.52 o
  -4   6  14       96.98       81.90     11.20 o
  -2   6  14        0.39       -0.50      8.46 o
   0   6  14       36.42       53.12     15.36 o
 -53   1  15       15.82       33.72     13.46 o
 -51   1  15      134.01      160.32     12.80 o
 -49   1  15        5.98       12.57      7.21 o
 -47   1  15       74.38       86.69      8.99 o
 -45   1  15       71.82       64.50      8.20 o
 -43   1  15      157.36      172.77     13.13 o
 -41   1  15       61.91       44.64      7.33 o
 -39   1  15       30.66       34.23      8.25 o
 -37   1  15      257.50      231.42      9.85 o
 -35   1  15       36.52       49.88      5.96 o
 -33   1  15       19.12        6.17      4.73 o
 -31   1  15        0.40        0.42      4.52 o
 -29   1  15       10.16       10.29      4.50 o
 -27   1  15       16.65        4.22      5.60 o
 -25   1  15       29.45       30.26      7.34 o
 -23   1  15      182.92      151.09     11.56 o
 -21   1  15      449.17      432.73     12.63 o
 -19   1  15      299.27      292.65     10.76 o
 -17   1  15     4929.70     4512.30     58.47 o
 -15   1  15      139.79      150.07      9.19 o
 -13   1  15     3454.90     3290.43     45.11 o
 -11   1  15       16.20       10.15      5.25 o
  -9   1  15     1579.77     1525.03     25.53 o
  -7   1  15       70.56       55.27      6.07 o
  -5   1  15        6.43        5.79      5.25 o
  -3   1  15      209.16      228.53     11.82 o
  -1   1  15     1229.87     1206.68     26.08 o
   1   1  15      253.59      247.19     16.95 o
   3   1  15      540.97      488.52     14.41 o
   5   1  15       62.37       52.60      7.06 o
   7   1  15      917.64      867.14     18.83 o
   9   1  15        4.76       -1.91      6.30 o
  11   1  15        8.75       -5.31      7.86 o
  13   1  15      154.21      132.74     13.60 o
  15   1  15        1.60       -1.07      6.93 o
  17   1  15       81.40       77.49      9.57 o
  19   1  15       12.80       28.77      8.25 o
  21   1  15      372.11      355.16     16.50 o
  23   1  15        9.91       14.00     10.36 o
  25   1  15       14.26       14.78     11.26 o
  27   1  15        6.65       -4.55     13.65 o
  29   1  15       23.61        9.10     15.92 o
 -50   2  15        0.01        8.80      9.57 o
 -48   2  15       73.65       82.87     11.67 o
 -46   2  15       15.72       15.58      9.00 o
 -44   2  15        0.00       -7.22      7.22 o
 -42   2  15        7.49        7.36      8.00 o
 -40   2  15        0.43       -5.72      5.72 o
 -38   2  15       62.06       72.74      7.84 o
 -36   2  15      188.01      204.33     15.43 o
 -34   2  15      122.79      121.85      8.51 o
 -32   2  15       11.43       12.42      5.63 o
 -30   2  15      607.69      585.01     13.85 o
 -28   2  15       25.51       15.99      4.84 o
 -26   2  15      229.98      244.59      9.09 o
 -24   2  15      319.94      300.81     10.97 o
 -22   2  15       13.76       14.74      5.18 o
 -20   2  15     1848.35     1803.14     28.86 o
 -18   2  15      211.53      194.80     11.20 o
 -16   2  15     1520.74     1526.92     22.67 o
 -14   2  15       92.01       82.68      6.39 o
 -12   2  15       82.13      104.56      7.23 o
 -10   2  15      208.12      162.92      9.86 o
  -8   2  15       25.75       22.31      6.30 o
  -6   2  15       51.46       40.61      7.58 o
  -4   2  15      593.72      549.12     16.66 o
  -2   2  15        6.11       13.65      6.30 o
   0   2  15       16.24       19.67      6.93 o
   2   2  15      122.91      103.52      9.24 o
   4   2  15      108.66       52.20      7.66 o
   6   2  15       24.35       19.40      6.93 o
   8   2  15        0.42       -6.30      6.30 o
  10   2  15      128.56       86.35     16.60 o
  12   2  15        0.04       -6.30      6.30 o
  14   2  15       35.51       28.50      7.66 o
  16   2  15       26.22        4.55      9.65 o
  18   2  15       38.43       23.65     13.65 o
  20   2  15       25.89       32.98     12.51 o
  22   2  15       14.55       20.01     11.98 o
  24   2  15       38.89       67.86     23.88 o
  26   2  15       10.46       25.02     18.19 o
  28   2  15        2.91        2.27     15.92 o
 -47   3  15        0.00        0.00      9.24 o
 -45   3  15        4.33       -1.62     10.88 o
 -43   3  15       30.25       24.74      7.87 o
 -41   3  15       49.87       45.37      8.07 o
 -39   3  15      263.76      214.19     11.39 o
 -37   3  15      145.78      141.14     10.05 o
 -35   3  15       38.71       23.12      7.06 o
 -33   3  15       10.06       12.41      8.56 o
 -31   3  15       54.14       71.18      6.92 o
 -29   3  15        0.38        0.59      4.68 o
 -27   3  15      157.68      177.14     10.05 o
 -25   3  15      137.75      117.59      8.89 o
 -23   3  15       61.06       61.95     14.12 o
 -21   3  15      505.83      575.57     15.75 o
 -19   3  15      729.08      703.18     19.94 o
 -17   3  15     1344.30     1335.50     28.72 o
 -15   3  15      716.70      728.96     28.69 o
 -13   3  15       73.90       82.64      9.24 o
 -11   3  15      183.69      145.48     11.27 o
  -9   3  15       50.58       15.08      7.18 o
  -7   3  15        4.72        2.45      5.18 o
  -5   3  15      465.84      480.04     13.78 o
  -3   3  15        3.02        5.04      6.30 o
  -1   3  15        0.13       -6.30      6.30 o
   1   3  15        0.09       -2.92      6.62 o
   3   3  15      119.48      100.41      9.24 o
   5   3  15       32.55       31.84     11.26 o
   7   3  15        0.39       -1.65      8.74 o
   9   3  15      194.77      193.03     17.06 o
  11   3  15       89.14       60.66     11.98 o
  13   3  15        1.87       -7.44      8.74 o
  15   3  15        0.35       -4.55     14.78 o
  17   3  15       17.49       -4.55     10.36 o
  19   3  15       33.61       44.35     12.57 o
  21   3  15        6.74       18.19     12.87 o
  23   3  15       41.41       55.90     15.21 o
  25   3  15       32.97       29.57     18.19 o
 -42   4  15        6.59        8.23     12.00 o
 -40   4  15       39.98       35.11     16.32 o
 -38   4  15        5.73       -1.12      9.24 o
 -36   4  15        6.44        0.39     11.16 o
 -34   4  15       35.64       31.09     10.34 o
 -32   4  15       11.05        3.54     10.96 o
 -30   4  15       73.82       73.68     15.22 o
 -28   4  15        1.00      -11.54     11.54 o
 -26   4  15      178.28      193.60     14.41 o
 -24   4  15       20.63       16.04      6.90 o
 -22   4  15      122.16      128.38     11.19 o
 -20   4  15        0.02       -2.62      5.63 o
 -18   4  15      106.76       80.56      8.20 o
 -16   4  15       23.74       13.35      7.66 o
 -14   4  15      320.85      355.62     15.46 o
 -12   4  15      129.40      148.09     11.20 o
 -10   4  15       29.40       29.45      8.25 o
  -8   4  15       75.33       65.23      9.00 o
  -6   4  15       12.78       35.16      8.29 o
  -4   4  15      151.42      122.77     13.39 o
  -2   4  15       52.68       50.24      9.24 o
   0   4  15       76.82       84.15      9.63 o
   2   4  15        1.48        4.55     10.36 o
   4   4  15       21.60       14.95     10.92 o
   6   4  15       84.46       76.46     13.60 o
   8   4  15       74.02      102.15     15.21 o
  10   4  15        2.16       -5.25     10.36 o
  12   4  15       14.29       21.38     11.98 o
  14   4  15       14.63        7.13     11.98 o
  16   4  15       68.97       65.14     14.21 o
  18   4  15       56.12       61.73     14.21 o
  20   4  15       57.05       63.97     11.23 o
 -35   5  15       11.36       -8.64      9.76 o
 -33   5  15       11.00       16.22     10.71 o
 -31   5  15      147.80      161.95     14.32 o
 -29   5  15       31.02       28.51     10.34 o
 -27   5  15      161.93      169.54     16.86 o
 -25   5  15       17.96       18.84      9.24 o
 -23   5  15      168.12      210.29     15.83 o
 -21   5  15       27.12       40.68     10.25 o
 -19   5  15        5.22       -6.82      7.35 o
 -17   5  15      109.01       99.65     11.20 o
 -15   5  15        0.21        9.10     15.92 o
 -13   5  15       66.44       94.23     10.34 o
 -11   5  15       30.03        8.67      6.82 o
  -9   5  15      202.30      198.27     11.47 o
  -7   5  15      101.14      122.63      9.99 o
  -5   5  15       82.51      117.83     10.05 o
  -3   5  15       17.60       12.49      6.82 o
  -1   5  15       93.41       98.44      9.41 o
   1   5  15       42.37       41.10      7.65 o
   3   5  15        7.17       13.89      7.51 o
   5   5  15       17.10       12.36      9.57 o
   7   5  15       46.44       52.25     10.60 o
   9   5  15       15.37       22.47      9.86 o
  11   5  15        8.61       10.81      9.00 o
 -14   6  15        0.24       -3.15     10.36 o
 -12   6  15       12.06       23.88     12.57 o
 -10   6  15      124.79      137.13     16.37 o
  -8   6  15       69.53       83.92     13.60 o
 -52   0  16        0.01        9.10     15.92 o
 -50   0  16       20.99       25.02     15.92 o
 -48   0  16       34.52       31.84     15.92 o
 -46   0  16       21.77       15.92     13.65 o
 -44   0  16       23.43       40.94     15.92 o
 -42   0  16       17.59       25.02     13.65 o
 -40   0  16        4.50       -2.27     11.37 o
 -38   0  16      126.39      125.08     18.19 o
 -36   0  16      635.31      554.92     34.11 o
 -34   0  16        0.00       18.19     13.65 o
 -32   0  16       58.15       63.68     15.92 o
 -30   0  16      366.13      245.62     22.74 o
 -28   0  16       76.54       68.23     15.92 o
 -26   0  16     1090.48      843.09     26.50 o
 -24   0  16      114.08       91.95     10.36 o
 -22   0  16      641.15      554.75     20.05 o
 -20   0  16     1741.29     1628.16     38.50 o
 -18   0  16      468.12      428.80     18.44 o
 -16   0  16      994.98      942.75     36.39 o
 -14   0  16       60.66       55.04      8.74 o
 -12   0  16     1265.26     1247.88     35.25 o
 -10   0  16     1603.41     1514.77     40.94 o
  -8   0  16      291.98      272.35     17.06 o
  -6   0  16      234.01      207.75     13.60 o
  -4   0  16      144.34      131.50     13.65 o
  -2   0  16     1643.82     1630.28     38.50 o
   0   0  16      174.22      157.22     13.60 o
   2   0  16      147.37      155.32     13.60 o
   4   0  16     3065.09     3031.57    155.79 o
   6   0  16      223.95      195.16     15.21 o
   8   0  16       15.15       -6.82      8.04 o
  10   0  16        7.02       -7.96      8.04 o
  12   0  16       94.14      106.67     19.33 o
  14   0  16        3.23       -8.04      8.04 o
  16   0  16        1.98      -10.54     15.92 o
  18   0  16       49.19       54.14     13.65 o
  20   0  16      268.28      213.78     22.74 o
  22   0  16      126.92       95.52     20.47 o
  24   0  16      154.39      147.83     22.74 o
  26   0  16        1.41       15.92     15.92 o
  28   0  16      167.20      181.94     25.02 o
 -51   1  16       13.97       12.07     20.47 o
 -49   1  16        0.65      -10.23     10.23 o
 -47   1  16       21.01       -2.27     11.37 o
 -45   1  16        3.48        0.83      8.74 o
 -43   1  16        1.40       -8.04      8.04 o
 -41   1  16       31.55       39.71     10.36 o
 -39   1  16       16.60       26.15      9.65 o
 -37   1  16       52.73       57.41     11.37 o
 -35   1  16        4.91        6.20      8.74 o
 -33   1  16       23.81       26.88      8.74 o
 -31   1  16       18.68       28.53      8.74 o
 -29   1  16       28.93       24.59      7.36 o
 -27   1  16        2.51        9.90      6.30 o
 -25   1  16      267.33      263.93     12.65 o
 -23   1  16     1043.56     1015.64     22.65 o
 -21   1  16       40.29       43.96      5.92 o
 -19   1  16      256.87      231.54      9.82 o
 -17   1  16      175.19      181.74      9.35 o
 -15   1  16       58.85       52.10      6.35 o
 -13   1  16      125.50      150.42      8.47 o
 -11   1  16      108.52      112.72      8.20 o
  -9   1  16     3404.51     3327.67     46.25 o
  -7   1  16        0.37       -3.46      5.92 o
  -5   1  16      938.37      937.48     19.83 o
  -3   1  16       33.08       22.64      7.22 o
  -1   1  16      309.60      329.59     19.34 o
   1   1  16       13.30       11.46      6.21 o
   3   1  16       74.25       71.52      7.51 o
   5   1  16        8.37       -6.30      6.30 o
   7   1  16        3.00       -6.30      6.30 o
   9   1  16       14.88        0.00      7.50 o
  11   1  16        0.16       -9.65      9.65 o
  13   1  16      187.65      156.06     11.67 o
  15   1  16      246.47      235.69     15.35 o
  17   1  16      168.44      161.11     12.65 o
  19   1  16        5.23       -2.00      9.18 o
  21   1  16       60.91       73.08     13.47 o
  23   1  16       20.82        2.62     10.36 o
  25   1  16       51.34       70.50     18.19 o
  27   1  16        4.02      -13.65     13.65 o
 -50   2  16        4.84        4.42      9.24 o
 -48   2  16        0.50       13.45      9.57 o
 -46   2  16        1.13       -5.27      8.68 o
 -44   2  16        1.31        2.27      9.65 o
 -42   2  16       82.77       86.42     12.87 o
 -40   2  16       29.87       48.15      8.25 o
 -38   2  16        4.04        5.62      6.93 o
 -36   2  16        0.36       -0.06      6.30 o
 -34   2  16      121.96      121.79     15.25 o
 -32   2  16       62.59       59.75      6.68 o
 -30   2  16       34.77       25.45      5.63 o
 -28   2  16      152.71      150.81      8.67 o
 -26   2  16       79.50       85.33      8.88 o
 -24   2  16       90.29       74.87      7.06 o
 -22   2  16      148.43      146.13     10.83 o
 -20   2  16     1205.40     1169.64     22.13 o
 -18   2  16      290.50      301.47     13.70 o
 -16   2  16     1452.64     1382.53     24.61 o
 -14   2  16       10.20       23.93      8.86 o
 -12   2  16      767.64      768.66     20.23 o
 -10   2  16      146.63      113.19     11.38 o
  -8   2  16       57.70       56.32      8.70 o
  -6   2  16      274.59      318.14     14.32 o
  -4   2  16      415.15      406.52     19.10 o
  -2   2  16      657.90      613.61     19.04 o
   0   2  16      580.54      538.97     18.01 o
   2   2  16       77.21       54.10      9.00 o
   4   2  16       94.55       74.58      9.00 o
   6   2  16        2.79       -0.27      6.93 o
   8   2  16      136.15       99.82     14.95 o
  10   2  16       35.64       23.66      7.83 o
  12   2  16      495.77      542.55     25.43 o
  14   2  16        6.32       -0.95     12.51 o
  16   2  16        0.92        3.67     10.36 o
  18   2  16       64.54       71.85     13.60 o
  20   2  16        0.46      -11.26     11.26 o
  22   2  16       12.71       22.74     17.06 o
  24   2  16       12.94       -5.60     10.36 o
  26   2  16        1.43      -11.37     15.92 o
 -47   3  16      260.18      279.56     16.97 o
 -45   3  16        6.31       10.97     10.34 o
 -43   3  16      113.25      115.07     10.58 o
 -41   3  16        0.20       10.15      7.87 o
 -39   3  16        4.06       -2.08      6.68 o
 -37   3  16        5.22        1.56      7.18 o
 -35   3  16        0.67       -0.72      7.18 o
 -33   3  16        3.14        2.47      6.49 o
 -31   3  16        0.01       -0.76      7.86 o
 -29   3  16       21.80       14.84      7.18 o
 -27   3  16       67.86       67.22      8.52 o
 -25   3  16       50.90       56.10      8.25 o
 -23   3  16       57.24       42.65      8.73 o
 -21   3  16      495.64      484.02     16.80 o
 -19   3  16        5.27       13.05      7.18 o
 -17   3  16      148.01      113.81     10.34 o
 -15   3  16        3.80        4.22      6.49 o
 -13   3  16      127.56      127.33     10.09 o
 -11   3  16       86.92       92.38      9.24 o
  -9   3  16       12.91       10.00      6.50 o
  -7   3  16      373.25      386.74     15.32 o
  -5   3  16       18.05        6.45      6.30 o
  -3   3  16       98.37      102.84     10.30 o
  -1   3  16      300.77      312.49     16.40 o
   1   3  16       49.61       60.76      8.52 o
   3   3  16       16.78       15.92      9.65 o
   5   3  16      801.83      749.16     28.81 o
   7   3  16       25.09       11.90     10.36 o
   9   3  16       18.69       12.51     12.51 o
  11   3  16       14.35        9.45     10.36 o
  13   3  16       13.77       13.30     10.36 o
  15   3  16        0.00        3.15     10.36 o
  17   3  16        0.72        6.82     11.98 o
  19   3  16       64.91       71.44     15.21 o
  21   3  16        0.30        0.00     11.26 o
 -40   4  16      147.01      123.27     12.95 o
 -38   4  16        0.64       -8.36      8.72 o
 -36   4  16       11.24        4.72     17.06 o
 -34   4  16       16.54       18.84     11.37 o
 -32   4  16        4.04        2.84      9.25 o
 -30   4  16       42.81       36.99     11.98 o
 -28   4  16       34.98       27.62     10.92 o
 -26   4  16       48.47       68.09     12.57 o
 -24   4  16       12.62        7.26      7.35 o
 -22   4  16       45.95       39.21      9.24 o
 -20   4  16        4.70       -5.53      6.49 o
 -18   4  16      114.29      109.86     10.35 o
 -16   4  16      354.30      377.39     16.80 o
 -14   4  16      152.74      160.72     11.95 o
 -12   4  16      549.64      605.19     20.78 o
 -10   4  16      810.78      857.38     25.74 o
  -8   4  16       26.92       30.39      8.52 o
  -6   4  16       33.50       21.41      8.25 o
  -4   4  16      101.23       97.11     10.60 o
  -2   4  16       91.62       64.22     12.57 o
   0   4  16        9.42        5.60     10.36 o
   2   4  16        9.65        4.55     10.36 o
   4   4  16       85.29       48.75     12.57 o
   6   4  16        9.03        6.82     11.26 o
   8   4  16        5.86        9.10     11.26 o
  10   4  16       15.80       14.25     11.98 o
  12   4  16       35.71       26.72     12.57 o
  14   4  16        1.64       -1.14     11.26 o
  16   4  16       30.66       48.84     15.21 o
 -31   5  16        7.28        7.47     10.92 o
 -29   5  16        0.55        3.18     11.35 o
 -27   5  16       20.61       20.01     11.35 o
 -25   5  16       10.42       15.92     17.06 o
 -23   5  16       67.95       68.32     13.04 o
 -21   5  16       45.61       48.96     13.04 o
 -19   5  16       74.77       94.37     36.39 o
 -17   5  16        0.57        3.25     10.92 o
 -15   5  16       21.96       36.10     12.57 o
 -13   5  16        0.75        3.01      7.88 o
 -11   5  16      277.11      281.88     13.45 o
  -9   5  16       13.85        9.92      7.55 o
  -7   5  16      145.74      170.12     13.66 o
  -5   5  16       17.70       33.78      8.38 o
  -3   5  16      187.04      231.37     12.30 o
  -1   5  16       42.04       34.28      8.67 o
   1   5  16        3.44       -8.27      8.52 o
   3   5  16       37.06       37.06     10.34 o
   5   5  16        5.34       -8.68      8.68 o
   7   5  16       16.92       25.45     10.89 o
 -51   1  17       43.46       31.08     11.98 o
 -49   1  17       18.03       14.78     11.26 o
 -47   1  17       17.32       15.92     10.36 o
 -45   1  17       56.54       49.88     11.98 o
 -43   1  17       93.42       74.55     12.87 o
 -41   1  17        0.00        2.27      9.65 o
 -39   1  17       12.48       10.23      9.65 o
 -37   1  17       44.15       56.57     30.70 o
 -35   1  17       38.78       63.46     11.98 o
 -33   1  17      353.79      363.34     25.02 o
 -31   1  17       59.85       68.20      8.57 o
 -29   1  17       41.79       56.81      8.68 o
 -27   1  17      539.26      549.95     18.13 o
 -25   1  17        0.00       -2.62      6.02 o
 -23   1  17       75.69       65.77      7.23 o
 -21   1  17      492.72      511.18     15.28 o
 -19   1  17      286.34      248.08     10.76 o
 -17   1  17      408.41      393.80     12.98 o
 -15   1  17       75.41       70.33      7.51 o
 -13   1  17     1186.35     1200.55     23.25 o
 -11   1  17      263.79      265.71     17.62 o
  -9   1  17     1799.51     1804.76     34.10 o
  -7   1  17      368.19      371.39     13.26 o
  -5   1  17      781.88      785.80     22.99 o
  -3   1  17       83.83       73.32     10.50 o
  -1   1  17      738.61      739.89     21.08 o
   1   1  17     1834.80     1689.10     33.94 o
   3   1  17       26.73       13.77      7.66 o
   5   1  17       21.02        8.86      8.63 o
   7   1  17      151.46      163.57     18.80 o
   9   1  17      116.47      105.61     10.34 o
  11   1  17        3.18       -0.57      7.36 o
  13   1  17       62.54       79.01      9.57 o
  15   1  17       10.26       15.01      8.25 o
  17   1  17      168.23      182.01     16.60 o
  19   1  17        3.90       -3.64      8.36 o
  21   1  17       63.13       56.30     10.34 o
  23   1  17       12.09       13.65     18.19 o
  25   1  17        0.01       -6.82     15.92 o
 -48   2  17        8.11       14.78     11.26 o
 -46   2  17       33.57       41.09     11.98 o
 -44   2  17       71.49       89.86     14.21 o
 -42   2  17       10.74       21.61     11.26 o
 -40   2  17      138.67      190.20     12.35 o
 -38   2  17       42.15       45.75      7.88 o
 -36   2  17       89.83      101.92     10.28 o
 -34   2  17        2.73        8.28      6.49 o
 -32   2  17       81.13       86.72      9.19 o
 -30   2  17       13.56       21.69      6.07 o
 -28   2  17      240.66      262.31     14.77 o
 -26   2  17      257.56      280.08     11.47 o
 -24   2  17      421.29      462.48     13.95 o
 -22   2  17      195.03      209.71      9.82 o
 -20   2  17        2.51       -3.32      6.30 o
 -18   2  17       21.28       16.91      8.88 o
 -16   2  17      151.11      133.55     10.60 o
 -14   2  17      115.01      121.97     10.34 o
 -12   2  17        1.04        1.41      6.30 o
 -10   2  17       26.65       36.64      8.10 o
  -8   2  17     1018.93     1023.60     25.23 o
  -6   2  17      187.02      185.20     20.06 o
  -4   2  17       44.37       49.46      7.88 o
  -2   2  17        0.01        3.86     10.02 o
   0   2  17      252.28      238.22     13.29 o
   2   2  17      633.68      651.80     19.73 o
   4   2  17      113.71       97.48     10.34 o
   6   2  17        0.01        0.68      7.66 o
   8   2  17      233.07      243.58     19.33 o
  10   2  17       59.91       63.19      9.36 o
  12   2  17      298.56      332.85     38.66 o
  14   2  17        0.61       -4.72     17.06 o
  16   2  17       63.39       51.24     13.60 o
  18   2  17       16.70       30.42     12.57 o
  20   2  17       35.45       24.48     13.60 o
  22   2  17        0.03       -6.82     11.26 o
 -45   3  17      302.08      355.16     22.34 o
 -43   3  17       27.58       45.73     10.09 o
 -41   3  17      210.18      238.74     20.92 o
 -39   3  17       23.00       14.80      8.31 o
 -37   3  17        2.61        7.77     12.51 o
 -35   3  17        9.76        8.92      9.64 o
 -33   3  17        9.65        5.62      8.32 o
 -31   3  17      120.97      155.53     11.44 o
 -29   3  17        9.99       24.67      7.88 o
 -27   3  17       63.15       45.76      9.71 o
 -25   3  17      166.31      174.47     11.20 o
 -23   3  17      253.02      246.81     13.29 o
 -21   3  17        3.30       -4.38      6.49 o
 -19   3  17       73.11       40.78      8.52 o
 -17   3  17        1.03       -6.30      6.30 o
 -15   3  17      103.62       97.42      9.86 o
 -13   3  17      189.34      202.38     12.53 o
 -11   3  17       58.47       63.80     11.98 o
  -9   3  17       93.88       96.96     10.38 o
  -7   3  17       63.71       70.87      9.00 o
  -5   3  17       50.35       46.27      8.25 o
  -3   3  17        3.45       16.47      7.66 o
  -1   3  17       52.21       42.63      8.25 o
   1   3  17       17.29       17.54     12.51 o
   3   3  17      185.36      150.07     15.84 o
   5   3  17        1.22       -6.65     10.36 o
   7   3  17       73.68       75.00     13.60 o
   9   3  17       16.25        9.10     11.26 o
  11   3  17       67.49       77.52     14.21 o
  13   3  17       47.07       74.13     14.21 o
  15   3  17       12.35       17.91     20.47 o
  17   3  17       19.65       10.92     11.98 o
  19   3  17       17.04       29.14     12.57 o
 -38   4  17       23.56        3.57     10.92 o
 -36   4  17       29.15       50.94     13.04 o
 -34   4  17       12.43        9.10     11.35 o
 -32   4  17        6.60       16.37     11.35 o
 -30   4  17       39.49       48.36     26.15 o
 -28   4  17       24.37       13.65     10.92 o
 -26   4  17       33.56       23.39     10.92 o
 -24   4  17       18.05       22.74      8.52 o
 -22   4  17        5.59        8.12      7.35 o
 -20   4  17       48.30       41.79      8.73 o
 -18   4  17       21.43       19.85      8.52 o
 -16   4  17       20.91        5.47      7.88 o
 -14   4  17       88.94      123.66     12.13 o
 -12   4  17      184.93      187.84     13.00 o
 -10   4  17       34.11       24.81      8.52 o
  -8   4  17       62.17       89.87     12.61 o
  -6   4  17      223.01      208.11     14.20 o
  -4   4  17        0.53       -0.70     10.36 o
  -2   4  17       32.12       13.65     18.19 o
   0   4  17        0.75       -8.75     10.36 o
   2   4  17       55.32       44.22     12.57 o
   4   4  17      158.89      134.67     15.84 o
   6   4  17       42.70       34.11     18.19 o
   8   4  17        5.92        4.55     11.26 o
  10   4  17        1.34       19.62     12.57 o
  12   4  17        0.38        6.68     12.57 o
 -29   5  17        1.06       -2.27     13.65 o
 -27   5  17       81.46       81.23     14.71 o
 -25   5  17       17.05       15.21     12.57 o
 -23   5  17        0.53       -9.64      9.64 o
 -21   5  17        1.85       -8.22     15.92 o
 -19   5  17       10.72       23.50     11.98 o
 -17   5  17       17.16        3.64     20.47 o
 -15   5  17        7.31        8.12     10.92 o
 -13   5  17       40.33       54.03     10.60 o
 -11   5  17        3.12        7.43      7.23 o
  -9   5  17      175.30      168.50     11.47 o
  -7   5  17      210.86      228.62     12.79 o
  -5   5  17      200.82      257.80     13.30 o
  -3   5  17      313.69      329.01     14.92 o
  -1   5  17      119.53      184.77     14.63 o
   1   5  17       27.16       23.59     10.34 o
 -50   0  18      163.51      204.68     25.02 o
 -48   0  18       35.80       50.03     18.19 o
 -46   0  18        0.01       13.65     15.92 o
 -44   0  18       52.57       81.87     20.47 o
 -42   0  18        6.71        0.00     13.65 o
 -40   0  18        4.08        2.27     13.65 o
 -38   0  18       56.64       52.31     15.92 o
 -36   0  18      176.56      172.84     22.74 o
 -34   0  18        9.58       15.92     13.65 o
 -32   0  18      452.99      409.37     29.57 o
 -30   0  18      128.88       81.87     15.92 o
 -28   0  18       11.11       30.34     25.02 o
 -26   0  18        0.04       -2.78      7.10 o
 -24   0  18      164.57      144.41     17.06 o
 -22   0  18     1606.53     1534.74     39.38 o
 -20   0  18        0.53        7.03      8.74 o
 -18   0  18      771.17      782.66     35.25 o
 -16   0  18      374.30      343.37     19.33 o
 -14   0  18      105.89      115.58     12.51 o
 -12   0  18      275.35      268.90     16.83 o
 -10   0  18       70.65       86.06     11.98 o
  -8   0  18     1067.33     1116.67     32.04 o
  -6   0  18       36.59       21.17     10.36 o
  -4   0  18      237.13      245.43     16.83 o
  -2   0  18     5960.18     5804.97    247.90 o
   0   0  18      874.65      956.37     32.98 o
   2   0  18     1926.10     2033.21     50.03 o
   4   0  18      133.10      116.82     13.60 o
   6   0  18      477.20      497.19     22.34 o
   8   0  18      467.36      472.18     22.34 o
  10   0  18       15.49       30.70     11.26 o
  12   0  18       26.77       28.52     13.65 o
  14   0  18       66.65       45.49     15.92 o
  16   0  18      137.90      134.18     20.47 o
  18   0  18        0.76        4.55     13.65 o
  20   0  18       54.94       54.58     18.19 o
  22   0  18        0.03       -9.10     13.65 o
 -49   1  18       78.34      129.31     16.08 o
 -47   1  18        1.68       -8.22     10.36 o
 -45   1  18        1.03      -12.51     12.51 o
 -43   1  18       75.29       84.49     31.84 o
 -41   1  18        0.21        1.92     10.36 o
 -39   1  18       29.67       30.97     10.36 o
 -37   1  18        1.24        7.03      8.74 o
 -35   1  18       42.79       41.75     10.36 o
 -33   1  18      117.02      184.86     15.21 o
 -31   1  18      124.06      134.72     10.89 o
 -29   1  18      567.69      503.03     19.74 o
 -27   1  18      336.13      316.81     14.32 o
 -25   1  18       35.73       19.05      7.36 o
 -23   1  18       15.43        7.81      5.92 o
 -21   1  18      103.37       98.39      8.20 o
 -19   1  18      137.20      134.24      9.10 o
 -17   1  18       53.90       70.76      7.51 o
 -15   1  18     1025.36     1018.11     21.48 o
 -13   1  18      206.38      225.20     10.97 o
 -11   1  18       62.51       88.92      7.84 o
  -9   1  18      347.83      347.61     18.16 o
  -7   1  18      577.86      577.26     20.89 o
  -5   1  18       19.02       16.44      6.07 o
  -3   1  18      220.04      192.97     12.21 o
  -1   1  18     1422.72     1430.26     30.85 o
   1   1  18       24.94       23.50      7.88 o
   3   1  18      137.37      130.86     15.79 o
   5   1  18       82.97       93.79     10.34 o
   7   1  18       10.28       13.36      7.36 o
   9   1  18      102.41      111.60     16.04 o
  11   1  18        1.69       11.61      8.68 o
  13   1  18       39.43       50.47      9.36 o
  15   1  18       13.17       26.53      9.29 o
  17   1  18        5.07       -8.68      8.68 o
  19   1  18      218.46      322.41     27.47 o
  21   1  18       51.08       67.11     14.47 o
 -46   2  18       61.44       54.31     13.60 o
 -44   2  18       22.43       24.59     12.57 o
 -42   2  18       36.12       39.66     19.33 o
 -40   2  18        3.77        2.80     10.36 o
 -38   2  18       26.90       39.81      8.25 o
 -36   2  18      122.99      129.03     10.34 o
 -34   2  18       90.09      124.13     17.46 o
 -32   2  18        4.09        2.07      5.63 o
 -30   2  18      240.79      243.91     11.47 o
 -28   2  18       64.18       86.35      9.57 o
 -26   2  18       26.09       12.69      7.18 o
 -24   2  18       20.05       16.05      7.66 o
 -22   2  18       64.59       62.91     12.51 o
 -20   2  18        1.93      -11.37     11.37 o
 -18   2  18       61.78       58.65      8.52 o
 -16   2  18       49.03       41.30      7.88 o
 -14   2  18       23.70       26.42      7.71 o
 -12   2  18        0.93       -1.23      6.30 o
 -10   2  18      195.54      209.90     12.53 o
  -8   2  18       88.90       77.37      9.57 o
  -6   2  18        9.94       12.08      7.36 o
  -4   2  18        1.13       -1.23      7.66 o
  -2   2  18      369.18      334.95     14.88 o
   0   2  18       17.46       29.91      7.88 o
   2   2  18       57.40       60.63      9.00 o
   4   2  18       31.75       30.65      7.66 o
   6   2  18      163.18      195.44     13.29 o
   8   2  18        2.57        7.18      7.66 o
  10   2  18        5.79       24.30      8.68 o
  12   2  18       29.56       41.26     15.92 o
  14   2  18      111.97      114.26     19.33 o
  16   2  18       63.63       68.53     14.47 o
  18   2  18       11.97        5.46     11.98 o
 -43   3  18      144.12      202.41     29.57 o
 -41   3  18       21.27       19.10     11.35 o
 -39   3  18      530.77      546.78     24.58 o
 -37   3  18       24.74       33.20     11.35 o
 -35   3  18      238.04      250.54     18.03 o
 -33   3  18        0.70        2.27      7.18 o
 -31   3  18       12.52       -0.22      7.35 o
 -29   3  18       29.48       29.14      8.14 o
 -27   3  18       11.86       11.82      9.75 o
 -25   3  18      101.27       90.40     10.34 o
 -23   3  18       88.41       97.56      9.86 o
 -21   3  18       21.16       21.24      7.88 o
 -19   3  18       23.57       25.59      8.25 o
 -17   3  18        2.91       11.85      7.18 o
 -15   3  18        8.53        9.27     10.36 o
 -13   3  18        7.23       13.65     11.37 o
 -11   3  18       27.03       13.65     10.36 o
  -9   3  18       52.45       50.55      8.25 o
  -7   3  18       37.97       50.07      8.25 o
  -5   3  18        4.41        6.25      7.36 o
  -3   3  18        0.10        0.48      7.18 o
  -1   3  18       24.15       26.97     10.92 o
   1   3  18      198.22      168.93     15.84 o
   3   3  18       32.04       23.88     11.26 o
   5   3  18      124.61      119.56     15.84 o
   7   3  18       71.22       77.98     14.78 o
   9   3  18      177.67      156.91     19.33 o
  11   3  18       61.22       69.26     15.21 o
  13   3  18       35.21       33.58     13.60 o
  15   3  18      101.60      142.10     17.47 o
 -36   4  18        0.24       -5.52     10.92 o
 -34   4  18       12.84       23.80     15.92 o
 -32   4  18        2.51       -8.15      9.25 o
 -30   4  18        2.82       -2.62     10.36 o
 -28   4  18        1.19       -9.10      9.64 o
 -26   4  18       75.46       73.92     12.60 o
 -24   4  18       43.06       63.68     10.34 o
 -22   4  18      227.71      209.08     14.51 o
 -20   4  18        0.01       -2.07      8.52 o
 -18   4  18       10.10        3.75      8.25 o
 -16   4  18       13.71       25.43      8.52 o
 -14   4  18       72.95       89.49     11.20 o
 -12   4  18       81.97       62.16     10.09 o
 -10   4  18       75.66       65.29     10.34 o
  -8   4  18      115.51      120.67     18.19 o
  -6   4  18      400.90      494.96     31.84 o
  -4   4  18      110.18      141.15     29.57 o
  -2   4  18      134.36      131.44     15.84 o
   0   4  18        0.02       -4.72     10.36 o
   2   4  18       11.16       18.35     11.98 o
   4   4  18        1.24        7.73     11.98 o
   6   4  18        0.35        6.67     11.98 o
   8   4  18        0.24       12.93     14.78 o
 -21   5  18       66.13       65.22     23.88 o
 -19   5  18       19.71       19.76     12.57 o
 -17   5  18        7.95        0.97     10.92 o
 -15   5  18       36.03       40.27     13.04 o
 -13   5  18        2.02       13.19     19.33 o
 -11   5  18       28.20       22.23      8.07 o
  -9   5  18       37.69       45.74      8.82 o
  -7   5  18       16.86       17.93      8.38 o
  -5   5  18      284.00      363.88     31.84 o
 -47   1  19        0.07       -7.96     11.26 o
 -45   1  19        0.23       11.37     11.26 o
 -43   1  19        0.01       -7.96      9.65 o
 -41   1  19        4.97        4.22     26.15 o
 -39   1  19        1.37        2.27     15.92 o
 -37   1  19       17.38        1.14      9.65 o
 -35   1  19       99.67      113.69     19.33 o
 -33   1  19      176.01      163.40     21.61 o
 -31   1  19       20.68       18.62      7.66 o
 -29   1  19      123.20       98.33     10.34 o
 -27   1  19       44.03       49.35      8.52 o
 -25   1  19        8.27        3.47      5.86 o
 -23   1  19        0.19       -6.89      6.89 o
 -21   1  19        7.25        9.00      5.92 o
 -19   1  19        0.18       -5.32      5.32 o
 -17   1  19        7.55        2.45      6.07 o
 -15   1  19       47.73       49.60      7.33 o
 -13   1  19        7.19       13.53      6.68 o
 -11   1  19      389.03      394.99     13.78 o
  -9   1  19      256.79      272.36     14.13 o
  -7   1  19      191.21      193.12     16.13 o
  -5   1  19      251.50      236.28     14.95 o
  -3   1  19       26.77       18.73      9.78 o
  -1   1  19      285.35      245.98     13.86 o
   1   1  19        1.14        3.57      7.66 o
   3   1  19      235.65      219.14     23.78 o
   5   1  19      103.79      104.64     10.34 o
   7   1  19        0.02        6.40      8.48 o
   9   1  19       26.13       29.57      9.65 o
  11   1  19       21.81       19.71      9.19 o
  13   1  19        5.60        7.58      9.29 o
  15   1  19        4.41       -8.68      8.68 o
  17   1  19       40.50       31.53     10.01 o
 -44   2  19       16.43        1.95     18.19 o
 -42   2  19       27.99       34.11     12.87 o
 -40   2  19       37.91       40.23     14.78 o
 -38   2  19      151.62      199.50     37.53 o
 -36   2  19      188.90      249.02     18.44 o
 -34   2  19      214.75      251.64     14.84 o
 -32   2  19       63.18       87.19     10.34 o
 -30   2  19       19.56       27.40      8.25 o
 -28   2  19       14.06        9.60      7.88 o
 -26   2  19       12.42       11.72     10.36 o
 -24   2  19       10.78        7.20      9.25 o
 -22   2  19      101.41       61.54     11.98 o
 -20   2  19       39.23       32.22     21.61 o
 -18   2  19       12.17        8.02      7.18 o
 -16   2  19        4.15       -4.55      6.93 o
 -14   2  19       57.10       77.27      9.86 o
 -12   2  19       87.81       95.45     10.34 o
 -10   2  19      151.49      138.54     11.20 o
  -8   2  19       96.37       86.85     10.34 o
  -6   2  19       41.48       33.65      7.88 o
  -4   2  19        2.20       -0.96     10.50 o
  -2   2  19       31.36       35.15      8.52 o
   0   2  19        6.88        0.54      6.93 o
   2   2  19        7.27        3.87      7.66 o
   4   2  19        3.94       11.03      8.25 o
   6   2  19       64.52       76.57     14.12 o
   8   2  19       49.16       61.41     10.34 o
  10   2  19       56.44       50.83     14.78 o
  12   2  19       21.32       13.65     11.37 o
  14   2  19        0.55       10.94     12.57 o
  16   2  19      130.39      130.84     17.47 o
 -41   3  19        3.07       -4.87      9.94 o
 -39   3  19        0.38        9.10     10.92 o
 -37   3  19       12.67       22.74     17.06 o
 -35   3  19       10.29       16.75      9.31 o
 -33   3  19        2.56        4.93      7.88 o
 -31   3  19       10.09       10.80      8.71 o
 -29   3  19        0.30       -2.27      7.88 o
 -27   3  19       57.31       58.25      9.86 o
 -25   3  19      349.35      344.25     16.50 o
 -23   3  19       85.62       87.96     10.60 o
 -21   3  19       34.89       34.54      9.24 o
 -19   3  19        2.46       14.30     10.92 o
 -17   3  19       34.31       57.76     12.57 o
 -15   3  19        0.30        6.82     10.92 o
 -13   3  19       21.86       -1.22     10.23 o
 -11   3  19        6.21       22.70      7.88 o
  -9   3  19        6.13       -1.28      9.41 o
  -7   3  19       18.89       21.70      7.88 o
  -5   3  19       32.47       38.41      9.00 o
  -3   3  19        9.69       13.88     10.78 o
  -1   3  19       18.22       12.60     10.36 o
   1   3  19       10.61       13.65     10.92 o
   3   3  19        0.47       -7.96     12.51 o
   5   3  19        5.79      -10.23     11.26 o
   7   3  19       19.12       19.47     17.06 o
   9   3  19        0.04        7.43     11.98 o
  11   3  19       62.79       71.49     15.21 o
 -32   4  19       80.17       75.53     14.71 o
 -30   4  19       25.27       33.98     13.04 o
 -28   4  19       85.29       97.11     14.71 o
 -26   4  19       10.97       22.72      9.43 o
 -24   4  19       48.78       42.85     10.81 o
 -22   4  19       12.38       16.49      8.73 o
 -20   4  19       61.49       75.56     10.60 o
 -18   4  19       85.05      110.37     12.04 o
 -16   4  19        4.22       13.08      8.73 o
 -14   4  19       16.58       20.66      9.69 o
 -12   4  19       13.13        4.87     10.92 o
 -10   4  19        7.23       -0.91     20.47 o
  -8   4  19       41.44       51.10     13.60 o
  -6   4  19        0.06       -9.10     11.98 o
  -4   4  19      148.25      174.19     17.47 o
  -2   4  19       76.13       65.26     14.21 o
   0   4  19       67.75       94.74     15.84 o
   2   4  19       30.43       30.10     22.74 o
   4   4  19        5.02       19.00     13.60 o
 -46   0  20        0.00      -13.65     15.92 o
 -44   0  20        0.75       -9.10     15.92 o
 -42   0  20      107.01      166.02     25.02 o
 -40   0  20       46.33       72.78     20.47 o
 -38   0  20        0.10       22.74     15.92 o
 -36   0  20      295.69      293.38     29.57 o
 -34   0  20       25.07       11.37     15.92 o
 -32   0  20       16.41       -4.55     13.65 o
 -30   0  20       47.11       70.50     18.19 o
 -28   0  20       47.02       69.58     15.92 o
 -26   0  20      147.04      104.04     11.98 o
 -24   0  20       14.06       13.23      8.74 o
 -22   0  20       20.80        9.51      8.74 o
 -20   0  20       24.82       13.85      8.74 o
 -18   0  20       43.25       71.16     11.26 o
 -16   0  20      294.09      324.28     19.33 o
 -14   0  20      180.09      196.21     15.21 o
 -12   0  20      316.45      305.21     18.44 o
 -10   0  20       60.47       75.75     25.02 o
  -8   0  20      636.82      588.47     24.89 o
  -6   0  20      165.15      148.25     15.92 o
  -4   0  20      548.04      608.18     24.89 o
  -2   0  20       78.05      104.62     13.60 o
   0   0  20      365.34      351.92     20.05 o
   2   0  20        0.41       -4.55     14.78 o
   4   0  20      251.62      302.88     52.31 o
   6   0  20      152.95      156.92     20.47 o
   8   0  20       59.84       54.58     15.92 o
  10   0  20       99.25       81.87     18.19 o
  12   0  20      257.49      311.58     29.57 o
  14   0  20       30.79       25.02     15.92 o
 -45   1  20       78.69       87.71     15.92 o
 -43   1  20       10.24       25.93     11.98 o
 -41   1  20        0.01       -8.74      8.74 o
 -39   1  20        2.76       12.35     17.06 o
 -37   1  20       44.78       64.15     13.60 o
 -35   1  20        3.24       17.84     10.36 o
 -33   1  20       36.79       54.63     12.87 o
 -31   1  20        0.00        3.18      8.25 o
 -29   1  20       25.22       22.40      8.25 o
 -27   1  20       96.06      111.74     10.89 o
 -25   1  20       70.28       55.29      7.65 o
 -23   1  20        2.88       -3.16      5.92 o
 -21   1  20       31.88       13.75      6.48 o
 -19   1  20        1.50       -1.48      5.92 o
 -17   1  20      191.20      181.52     10.49 o
 -15   1  20        1.73        8.68      6.18 o
 -13   1  20        5.77        6.54      8.11 o
 -11   1  20       52.78       50.12      9.00 o
  -9   1  20      190.54      195.50     13.00 o
  -7   1  20       73.94       71.62      9.38 o
  -5   1  20      154.94      145.82     11.67 o
  -3   1  20       68.71       59.58     13.83 o
  -1   1  20       15.46       28.42      8.52 o
   1   1  20       94.53       96.79     10.89 o
   3   1  20      111.73       94.14     12.00 o
   5   1  20       79.85       88.43     10.89 o
   7   1  20        0.10       11.43      9.00 o
   9   1  20       35.67       34.94     10.01 o
  11   1  20        3.43        9.00      9.00 o
  13   1  20        4.35       -0.60      8.68 o
 -42   2  20        7.02        7.28     14.78 o
 -40   2  20       23.26       31.84     13.65 o
 -38   2  20        7.89       -4.85     11.98 o
 -36   2  20        0.41       -5.20     11.37 o
 -34   2  20       98.06       76.12     11.20 o
 -32   2  20       69.64       58.83     12.57 o
 -30   2  20      286.32      301.49     20.72 o
 -28   2  20      170.61      161.08     15.84 o
 -26   2  20       41.60       55.14     12.57 o
 -24   2  20       23.02       16.09     10.36 o
 -22   2  20       10.95        0.76      9.25 o
 -20   2  20        0.32        3.32     10.36 o
 -18   2  20       42.12       58.19     22.29 o
 -16   2  20       35.22       46.14      8.52 o
 -14   2  20        0.78        9.83      7.88 o
 -12   2  20      630.89      642.11     20.78 o
 -10   2  20      266.97      212.43     22.83 o
  -8   2  20       84.72       77.71     10.34 o
  -6   2  20       10.82       -7.66      7.66 o
  -4   2  20        0.41       -1.35      7.88 o
  -2   2  20        0.00       -6.93      6.93 o
   0   2  20        3.47        8.87      8.25 o
   2   2  20       10.12       16.95      8.52 o
   4   2  20        3.54       -3.31     10.96 o
   6   2  20       16.20       19.15     13.71 o
   8   2  20        3.46       19.86     11.98 o
  10   2  20      117.03      146.51     40.94 o
  12   2  20        0.01      -11.26     11.26 o
 -37   3  20       78.51       81.17     21.61 o
 -35   3  20       27.95       41.81      9.86 o
 -33   3  20        0.08       -3.16      7.88 o
 -31   3  20       56.52       87.27     10.60 o
 -29   3  20       62.33       86.87     10.60 o
 -27   3  20       67.67       64.03     13.60 o
 -25   3  20       36.55       40.65     12.57 o
 -23   3  20        0.11       -9.64      9.64 o
 -21   3  20       16.84        3.25     10.92 o
 -19   3  20        4.19       -8.74      8.74 o
 -17   3  20       99.10      107.02     15.21 o
 -15   3  20      111.46      133.59     15.84 o
 -13   3  20      109.70       94.64     14.21 o
 -11   3  20       65.96       98.43     11.11 o
  -9   3  20        7.03       -6.28      7.88 o
  -7   3  20      142.55      185.81     13.29 o
  -5   3  20       66.94       82.39     10.60 o
  -3   3  20      108.15      133.48     22.74 o
  -1   3  20       38.02       34.11     12.87 o
   1   3  20        3.04        6.82     11.26 o
   3   3  20        8.22       13.80     11.98 o
   5   3  20        1.58        6.22     11.98 o
   7   3  20        1.15      -10.36     10.36 o
 -28   4  20       55.05       56.86     15.92 o
 -26   4  20       23.71       39.44     13.05 o
 -24   4  20        6.71        1.45      9.99 o
 -22   4  20       26.29       33.27     10.09 o
 -20   4  20        7.64        7.85      9.24 o
 -18   4  20        0.00        8.64     11.35 o
 -16   4  20        2.77        4.12     12.57 o
 -14   4  20      131.62      147.83     16.37 o
 -12   4  20       76.63       95.89     19.33 o
 -10   4  20       39.98       51.30     14.21 o
  -8   4  20        0.37        4.09     11.98 o
  -6   4  20        2.17       -2.92     12.51 o
  -4   4  20       35.66       28.50     13.04 o
 -41   1  21       20.12       38.66     12.87 o
 -39   1  21        0.86       10.92     11.98 o
 -37   1  21      232.29      279.11     20.72 o
 -35   1  21       10.96      -13.00     19.33 o
 -33   1  21        0.03       -1.48      8.25 o
 -31   1  21      265.07      261.13     15.65 o
 -29   1  21       14.88        8.30      8.25 o
 -27   1  21      246.83      253.60     15.04 o
 -25   1  21       25.51        7.70      7.33 o
 -23   1  21        0.23        0.99      6.35 o
 -21   1  21        0.00        2.18      6.68 o
 -19   1  21        2.81       -3.67      6.07 o
 -17   1  21      105.53       92.56     10.34 o
 -15   1  21      190.28      185.83     13.00 o
 -13   1  21      141.63      156.21     12.53 o
 -11   1  21        3.50       12.12      7.66 o
  -9   1  21        0.49        7.02      9.69 o
  -7   1  21       17.93       21.26      8.25 o
  -5   1  21        5.77       -6.96      7.36 o
  -3   1  21       96.75       81.37     10.34 o
  -1   1  21       66.74       77.55      9.86 o
   1   1  21       93.07      102.39     11.27 o
   3   1  21      409.88      420.23     27.46 o
   5   1  21       37.86       67.65     10.89 o
   7   1  21      251.31      277.84     16.04 o
   9   1  21      220.19      233.27     20.67 o
 -38   2  21        7.27       43.21     20.47 o
 -36   2  21        0.10       20.47     18.19 o
 -34   2  21      224.34      209.23     18.03 o
 -32   2  21      120.39       95.79     14.71 o
 -30   2  21       35.44       37.67     12.57 o
 -28   2  21       60.22       84.52     18.19 o
 -26   2  21       47.28       43.92     12.57 o
 -24   2  21      155.74      140.45     32.98 o
 -22   2  21       11.62        4.20     11.37 o
 -20   2  21       21.79       27.91      8.52 o
 -18   2  21      179.66      211.49     13.86 o
 -16   2  21      115.22      132.17     11.95 o
 -14   2  21      202.40      205.05     22.06 o
 -12   2  21        5.90       -3.72      8.24 o
 -10   2  21       60.40       71.66     10.34 o
  -8   2  21      187.64      189.85     13.29 o
  -6   2  21      194.98      239.01     14.63 o
  -4   2  21       23.64       11.00      9.00 o
  -2   2  21        0.81        7.65      8.92 o
   0   2  21       95.47      118.58     11.95 o
   2   2  21       14.94       16.26      9.00 o
   4   2  21       26.01       22.66     11.81 o
   6   2  21       33.61       44.68     13.65 o
 -33   3  21        0.37        2.97     23.88 o
 -31   3  21       88.67      109.78     14.71 o
 -29   3  21       11.26       -4.25     11.98 o
 -27   3  21       30.41       33.85     27.29 o
 -25   3  21       12.22        9.10     11.35 o
 -23   3  21       20.18       21.04     12.57 o
 -21   3  21       37.58       31.13     12.57 o
 -19   3  21       71.55       98.90     15.84 o
 -17   3  21       21.40       12.35     10.92 o
 -15   3  21      156.79      169.65     16.83 o
 -13   3  21       31.28       62.03     14.21 o
 -11   3  21        2.78        0.40     10.28 o
  -9   3  21       11.26       15.75      9.24 o
  -7   3  21       23.28       22.99      9.00 o
  -5   3  21        3.31       10.92     11.98 o
  -3   3  21        6.02      -12.51     14.78 o
  -1   3  21        2.27       16.06     12.57 o
   1   3  21       13.44       -2.43     14.78 o
 -40   0  22      397.62      509.44     38.66 o
 -38   0  22       18.08       -6.82     15.92 o
 -36   0  22       17.05       61.41     20.47 o
 -34   0  22       48.04       52.31     20.47 o
 -32   0  22       92.11       90.97     22.74 o
 -30   0  22      190.43      169.22     15.84 o
 -28   0  22      167.51      166.22     15.84 o
 -26   0  22      171.17      217.78     17.47 o
 -24   0  22      210.92      230.18     25.02 o
 -22   0  22       14.02        3.41      9.25 o
 -20   0  22       25.76       34.11     10.92 o
 -18   0  22       54.37       59.13     11.98 o
 -16   0  22       81.93       85.43     13.60 o
 -14   0  22       27.85       20.82     10.36 o
 -12   0  22      129.65      137.88     14.21 o
 -10   0  22      179.83      153.40     15.21 o
  -8   0  22      146.25      173.38     15.92 o
  -6   0  22        9.69       19.77     10.36 o
  -4   0  22        6.23       18.19     13.65 o
  -2   0  22      171.49      150.10     20.47 o
   0   0  22      327.86      284.28     27.29 o
   2   0  22      316.67      357.06     29.57 o
   4   0  22      808.29      846.03     43.21 o
   6   0  22      266.21      300.20     29.57 o
 -39   1  22       56.89       88.08     16.83 o
 -37   1  22       31.16       20.74     14.78 o
 -35   1  22       27.43       15.07     12.57 o
 -33   1  22        4.48       16.36      9.00 o
 -31   1  22       70.71       99.04     12.21 o
 -29   1  22        1.23        1.03     14.23 o
 -27   1  22       16.82       25.22     10.23 o
 -25   1  22        9.36        5.00      7.23 o
 -23   1  22        6.75        8.64      8.25 o
 -21   1  22       20.10       21.71      8.52 o
 -19   1  22        4.66       -3.51      7.66 o
 -17   1  22       45.48       31.05      9.57 o
 -15   1  22       53.03       43.51      9.24 o
 -13   1  22        1.54        4.96      8.52 o
 -11   1  22      134.74      124.71     11.20 o
  -9   1  22       61.83       83.69     10.89 o
  -7   1  22        6.48       21.50      8.52 o
  -5   1  22        2.64        3.98      8.25 o
  -3   1  22       28.02       15.12      8.25 o
  -1   1  22       72.75       74.63     10.34 o
   1   1  22       18.66       17.90      9.57 o
   3   1  22       56.53       78.47     17.42 o
   5   1  22        0.72       21.66      9.57 o
 -34   2  22       66.04       78.13     14.71 o
 -32   2  22       14.34        9.55     14.78 o
 -30   2  22      209.85      247.90     19.67 o
 -28   2  22       52.19       37.19     13.65 o
 -26   2  22        6.22       -2.60     10.92 o
 -24   2  22       97.13      106.89     14.71 o
 -22   2  22       12.35       24.59     12.57 o
 -20   2  22        7.71       -1.85     10.28 o
 -18   2  22       56.05       54.13     10.34 o
 -16   2  22        0.01       -1.89      8.67 o
 -14   2  22       59.28       44.65      9.57 o
 -12   2  22       57.08       64.69     10.34 o
 -10   2  22        4.16        0.34      9.00 o
  -8   2  22        2.95       -5.63      7.35 o
  -6   2  22        0.49        3.18      8.36 o
  -4   2  22        3.05       -3.36      7.66 o
  -2   2  22        3.98        1.59      8.25 o
   0   2  22        0.13        4.21      8.25 o
 -25   3  22        0.53       -8.12     14.78 o
 -23   3  22        2.74        3.25     10.92 o
 -21   3  22        4.30      -10.36     10.36 o
 -19   3  22       20.24       32.12     12.57 o
 -17   3  22       53.44       71.41     14.21 o
 -15   3  22        7.72       20.18     12.57 o
 -13   3  22        0.48        2.27     11.37 o
 -11   3  22       45.89       40.00     10.34 o
  -9   3  22       61.48       82.60     11.67 o
  -7   3  22      125.67      145.55     22.74 o
 -33   1  23      262.66      342.78     23.74 o
 -31   1  23      122.20      154.82     14.32 o
 -29   1  23      157.22      200.24     15.65 o
 -27   1  23      279.75      333.71     23.88 o
 -25   1  23       26.57       28.02     11.62 o
 -23   1  23      128.73      125.98     12.53 o
 -21   1  23       82.21       80.81     11.20 o
 -19   1  23        0.97      -10.56     10.56 o
 -17   1  23        4.94       -6.25      8.25 o
 -15   1  23       43.55       43.19     12.32 o
 -13   1  23       25.02       16.57      9.00 o
 -11   1  23       11.83       18.38      9.00 o
  -9   1  23       17.63       29.86      9.57 o
  -7   1  23       40.88       38.37      9.57 o
  -5   1  23        3.14       13.65     10.72 o
  -3   1  23        9.51        0.83     11.06 o
  -1   1  23        9.48       -3.41      9.65 o
 -28   2  23        0.15      -11.35     11.35 o
 -26   2  23       70.93       95.72     14.71 o
 -24   2  23        2.68       -2.60     10.92 o
 -22   2  23        2.46        1.30     10.92 o
 -20   2  23        3.59       -1.03      8.52 o
 -18   2  23       13.63       -6.70      9.00 o
 -16   2  23      102.42       85.02     11.67 o
 -14   2  23       38.39       46.56      9.86 o
 -12   2  23       15.46       18.10      9.57 o
 -10   2  23       31.23       27.39     10.21 o
  -8   2  23        0.05       -7.03      8.52 o
 -28   0  24       49.16       78.79     14.21 o
 -26   0  24       82.71      117.64     15.21 o
 -24   0  24        0.71        1.95     10.92 o
 -22   0  24       21.53       35.72     13.60 o
 -20   0  24       63.19       86.52     17.06 o
 -18   0  24       44.37       54.85     13.04 o
 -16   0  24      119.27      127.59     15.84 o
 -14   0  24       18.15       47.76     15.92 o
 -12   0  24       28.51       45.49     15.92 o
 -10   0  24       56.96       88.70     20.47 o
 -25   1  24       56.12       34.11     11.26 o
 -23   1  24        7.86        2.07      8.52 o
 -21   1  24       20.98       37.30      9.86 o
 -19   1  24       25.12       35.84      9.86 o
 -17   1  24        0.04        1.24      8.52 o
 -15   1  24        1.34       -6.94      8.25 o
 -13   1  24        1.73        6.23      9.00 o
 
